# Supplementary material for: Operando X-ray absorption spectra and mass spectrometry data during hydrogenation of ethylene over palladium nanoparticles
Source: Data Brief. 2019 Apr 26;24:103954. doi: 10.1016/j.dib.2019.103954 (PMC6515128; doi:10.1016/j.dib.2019.103954)
Supplement: Multimedia component 2 [file mmc2.zip]

Archive with 4 entries (4 files):
- chiK.dat
- chiR.dat
- MS.dat
- muE.dat
