# Supplementary material for: Operando X-ray absorption spectra and mass spectrometry data during hydrogenation of ethylene over palladium nanoparticles
Source: Data Brief. 2019 Apr 26;24:103954. doi: 10.1016/j.dib.2019.103954 (PMC6515128; doi:10.1016/j.dib.2019.103954)
Supplement: Multimedia component 2 [file mmc2.zip › chiK.dat]

0	0	0	0	0	0	0	0	0	0	0	0	0	0	0	0	0	0	0	0	0	0	0	0	0	0	0	0	0	0	0	0	0	0	0	0	0	0
0.05	-2.1914E-4	-0.0015	-2.20036E-4	-0.00114	-2.63283E-4	-0.00231	-0.00219	-0.00186	-0.00233	-0.00131	-0.0016	-1.14273E-4	-1.29406E-4	-1.50342E-4	-0.00165	-2.23411E-4	-0.00244	-1.74374E-4	-0.00161	-0.0016	-1.56794E-4	-1.25367E-4	-5.71248E-5	-7.18718E-5	-2.63355E-5	-1.63725E-4	-1.26749E-4	-1.26837E-4	-1.34021E-4	-8.51455E-5	-1.0386E-4	-2.84213E-5	-0.00163	-0.00131	-0.00131	-0.00161	-2.27781E-5
0.1	-8.56171E-4	-0.00546	-8.40351E-4	-0.00416	-9.97769E-4	-0.00846	-0.00804	-0.00679	-0.00855	-0.00472	-0.00579	-4.44884E-4	-5.07033E-4	-5.84634E-4	-0.00599	-8.64049E-4	-0.00898	-6.77169E-4	-0.00586	-0.00582	-6.00469E-4	-4.9221E-4	-2.14294E-4	-2.70899E-4	-1.22734E-4	-6.50616E-4	-5.14608E-4	-5.13959E-4	-5.38007E-4	-3.59189E-4	-4.21687E-4	-1.36407E-4	-0.00591	-0.00475	-0.00473	-0.00584	-1.09381E-4
0.15	-0.00188	-0.01105	-0.0018	-0.00841	-0.00212	-0.01732	-0.01643	-0.01378	-0.01748	-0.0095	-0.01169	-9.73523E-4	-0.00112	-0.00128	-0.01216	-0.00188	-0.01843	-0.00148	-0.01186	-0.01176	-0.00129	-0.00109	-4.50198E-4	-5.72201E-4	-3.15285E-4	-0.00145	-0.00117	-0.00117	-0.00121	-8.50041E-4	-9.62851E-4	-3.58041E-4	-0.01193	-0.00952	-0.0095	-0.01177	-2.87212E-4
0.2	-0.00326	-0.01747	-0.00304	-0.01329	-0.00355	-0.02773	-0.02627	-0.02184	-0.02795	-0.01488	-0.01838	-0.00168	-0.00194	-0.0022	-0.01927	-0.00322	-0.02961	-0.00255	-0.01875	-0.01853	-0.00219	-0.00189	-7.4353E-4	-9.50895E-4	-6.30075E-4	-0.00257	-0.00212	-0.00211	-0.00217	-0.00159	-0.00174	-7.27405E-4	-0.01877	-0.01487	-0.01485	-0.0185	-5.83674E-4
0.25	-0.00497	-0.02388	-0.00451	-0.01816	-0.0052	-0.03855	-0.03647	-0.02998	-0.03878	-0.02012	-0.02499	-0.00255	-0.00297	-0.00334	-0.02644	-0.00485	-0.04133	-0.00385	-0.02564	-0.02523	-0.00325	-0.0029	-0.00107	-0.00138	-0.00109	-0.00399	-0.00336	-0.00334	-0.0034	-0.00259	-0.00275	-0.00128	-0.02552	-0.02003	-0.02001	-0.0251	-0.00103
0.3	-0.00697	-0.02946	-0.00613	-0.0224	-0.00699	-0.04863	-0.04591	-0.0372	-0.0488	-0.02448	-0.03061	-0.00356	-0.00418	-0.00466	-0.03278	-0.00671	-0.05241	-0.00536	-0.03166	-0.03097	-0.00444	-0.0041	-0.00142	-0.00184	-0.00173	-0.0057	-0.00491	-0.00486	-0.00491	-0.0039	-0.00402	-0.00205	-0.03126	-0.02422	-0.02422	-0.03067	-0.00164
0.35	-0.00924	-0.03341	-0.00786	-0.02538	-0.00883	-0.05683	-0.0535	-0.04251	-0.05683	-0.02719	-0.03434	-0.0047	-0.00556	-0.00614	-0.03742	-0.00877	-0.06166	-0.00705	-0.03593	-0.03487	-0.00572	-0.00546	-0.00176	-0.0023	-0.00257	-0.00771	-0.00677	-0.0067	-0.00671	-0.00554	-0.00555	-0.00306	-0.03507	-0.02668	-0.02671	-0.03429	-0.00246
0.4	-0.01174	-0.0349	-0.00963	-0.02648	-0.01065	-0.06201	-0.05814	-0.04492	-0.06171	-0.0275	-0.03529	-0.00595	-0.0071	-0.00775	-0.03946	-0.01098	-0.06791	-0.00888	-0.03758	-0.03602	-0.00704	-0.00699	-0.00206	-0.00274	-0.00363	-0.01	-0.00896	-0.00886	-0.00879	-0.00753	-0.00735	-0.00436	-0.03604	-0.02664	-0.02672	-0.03505	-0.0035
0.45	-0.01445	-0.0331	-0.01138	-0.02508	-0.01236	-0.063	-0.05873	-0.04343	-0.06225	-0.02468	-0.03256	-0.00728	-0.00877	-0.00947	-0.03804	-0.0133	-0.06996	-0.01083	-0.03572	-0.03355	-0.00837	-0.00866	-0.00233	-0.00313	-0.00495	-0.01257	-0.0115	-0.01134	-0.01117	-0.00991	-0.00942	-0.00598	-0.03325	-0.02332	-0.02348	-0.03204	-0.0048
0.5	-0.01733	-0.0272	-0.01305	-0.02054	-0.01387	-0.05868	-0.05417	-0.03704	-0.05729	-0.01796	-0.02526	-0.00868	-0.01056	-0.01127	-0.03226	-0.01568	-0.06664	-0.01286	-0.02948	-0.02654	-0.00967	-0.01045	-0.00252	-0.00345	-0.00655	-0.01541	-0.01439	-0.01417	-0.01383	-0.0127	-0.01179	-0.00795	-0.0258	-0.01595	-0.01622	-0.02435	-0.00639
0.55	-0.02035	-0.01924	-0.01459	-0.01796	-0.01511	-0.04789	-0.04336	-0.02476	-0.04564	-0.01255	-0.01249	-0.01013	-0.01245	-0.01313	-0.02124	-0.01808	-0.05676	-0.01495	-0.01799	-0.01411	-0.01089	-0.01237	-0.00261	-0.00368	-0.00845	-0.01851	-0.01764	-0.01735	-0.0168	-0.01593	-0.01446	-0.01031	-0.01275	-0.01013	-0.01043	-0.01106	-0.00828
0.6	-0.02348	-0.02149	-0.01593	-0.01913	-0.01599	-0.02948	-0.02519	-0.016	-0.02614	-0.01469	-0.01258	-0.01162	-0.01444	-0.01502	-0.02206	-0.02045	-0.03913	-0.01706	-0.01834	-0.0143	-0.012	-0.01439	-0.0026	-0.00378	-0.01068	-0.02188	-0.02127	-0.02088	-0.02006	-0.01963	-0.01743	-0.01309	-0.01359	-0.01257	-0.01269	-0.01149	-0.01051
0.65	-0.0267	-0.02358	-0.01701	-0.01981	-0.01643	-0.02001	-0.02361	-0.01786	-0.01651	-0.01694	-0.0142	-0.01312	-0.0165	-0.01692	-0.02407	-0.02275	-0.02563	-0.01916	-0.01989	-0.01593	-0.01296	-0.01649	-0.00245	-0.00374	-0.01327	-0.0255	-0.02528	-0.02479	-0.02362	-0.02382	-0.02072	-0.01632	-0.01633	-0.01535	-0.01522	-0.01374	-0.01311
0.7	-0.02973	-0.02543	-0.01848	-0.01991	-0.01931	-0.02147	-0.027	-0.01965	-0.0189	-0.01931	-0.01582	-0.01462	-0.01844	-0.01881	-0.02581	-0.02494	-0.0296	-0.02136	-0.02119	-0.01748	-0.01372	-0.01867	-0.00293	-0.00352	-0.01639	-0.02936	-0.02969	-0.02907	-0.02749	-0.02854	-0.02434	-0.02004	-0.01938	-0.01849	-0.01803	-0.01623	-0.0161
0.75	-0.03122	-0.02672	-0.023	-0.02055	-0.02486	-0.02266	-0.03057	-0.02134	-0.02143	-0.02201	-0.01741	-0.01755	-0.02003	-0.02236	-0.02721	-0.02805	-0.03383	-0.02416	-0.02215	-0.01892	-0.01816	-0.02159	-0.005	-0.00557	-0.02065	-0.03443	-0.03396	-0.0322	-0.03145	-0.03229	-0.02799	-0.024	-0.02275	-0.02221	-0.02144	-0.01896	-0.01898
0.8	-0.03222	-0.02754	-0.02821	-0.02634	-0.03136	-0.02351	-0.02971	-0.02434	-0.02406	-0.02714	-0.02232	-0.02279	-0.02149	-0.02674	-0.03237	-0.03273	-0.03484	-0.02707	-0.02621	-0.02384	-0.02436	-0.02564	-0.00756	-0.00812	-0.02558	-0.0413	-0.03774	-0.03493	-0.03537	-0.03417	-0.03149	-0.02805	-0.02804	-0.02823	-0.02836	-0.02416	-0.02203
0.85	-0.03265	-0.02786	-0.03047	-0.03307	-0.03043	-0.0276	-0.02663	-0.02985	-0.02864	-0.03299	-0.02926	-0.02892	-0.02279	-0.02988	-0.03966	-0.03787	-0.03082	-0.02739	-0.03199	-0.03084	-0.02949	-0.03016	-0.01064	-0.01118	-0.02662	-0.04903	-0.0416	-0.03661	-0.03947	-0.03567	-0.03516	-0.0325	-0.03467	-0.03521	-0.03649	-0.031	-0.02438
0.9	-0.03067	-0.02639	-0.02832	-0.03352	-0.02633	-0.03345	-0.02211	-0.03613	-0.03444	-0.03222	-0.03321	-0.02496	-0.02839	-0.02376	-0.04411	-0.03467	-0.025	-0.02403	-0.03555	-0.03529	-0.02373	-0.02738	-0.01842	-0.0174	-0.02188	-0.0441	-0.03874	-0.03313	-0.03664	-0.03366	-0.03163	-0.0295	-0.03864	-0.03529	-0.03708	-0.03519	-0.02152
0.95	-0.02647	-0.02217	-0.02506	-0.02888	-0.02066	-0.03499	-0.01894	-0.03008	-0.03563	-0.02413	-0.02445	-0.01757	-0.03596	-0.01563	-0.03673	-0.02842	-0.01966	-0.01932	-0.02988	-0.02861	-0.01604	-0.02197	-0.02881	-0.02762	-0.01552	-0.03467	-0.03319	-0.02808	-0.03112	-0.02992	-0.02529	-0.02378	-0.03151	-0.02774	-0.02937	-0.02804	-0.0175
1	-0.02081	-0.01656	-0.01953	-0.02261	-0.01705	-0.02766	-0.01729	-0.0216	-0.02741	-0.01369	-0.01319	-0.00812	-0.03499	-0.00744	-0.02694	-0.02018	-0.01991	-0.01516	-0.02232	-0.01983	-0.00867	-0.01489	-0.02906	-0.03328	-0.01134	-0.02238	-0.02573	-0.02174	-0.02374	-0.02475	-0.01699	-0.01627	-0.02212	-0.01791	-0.0193	-0.01869	-0.01307
1.05	-0.01519	-0.01084	-0.01107	-0.01536	-0.01398	-0.01825	-0.01499	-0.01245	-0.01693	-0.01119	-0.00599	-0.01019	-0.02516	-0.00785	-0.01896	-0.01936	-0.01988	-0.01253	-0.0166	-0.01257	-0.01139	-0.01439	-0.01878	-0.02307	-0.01139	-0.01959	-0.01883	-0.01555	-0.01789	-0.01804	-0.01432	-0.0129	-0.01434	-0.01656	-0.01601	-0.01259	-0.01164
1.1	-0.00884	-0.00517	-6.57618E-4	-0.00795	-0.00971	-0.01228	-0.00635	-0.01247	-0.01297	-0.01537	-0.01045	-0.01383	-0.01288	-0.00822	-0.01766	-0.01899	-0.0132	-0.00917	-0.01672	-0.01133	-0.0145	-0.01435	-0.00607	-0.01036	-0.01128	-0.01711	-0.01046	-0.00784	-0.01088	-0.00966	-0.0116	-0.0092	-0.0131	-0.02239	-0.0187	-0.01583	-0.00973
1.15	-2.15024E-4	0.00258	0.00399	-0.00181	0.0019	-0.0092	0.00612	-0.0125	-0.01435	-0.01559	-0.01428	-0.01168	-0.01167	7.41543E-4	-0.01499	-0.01366	0.00207	-6.10937E-4	-0.01511	-0.00974	-0.00857	-0.01043	0.00163	-4.71606E-4	-0.00259	-0.01181	-0.00161	7.68876E-4	-0.00322	-0.00177	-0.00634	-0.00352	-0.01172	-0.02425	-0.01832	-0.01795	-0.00397
1.2	0.01434	0.01671	0.00681	5.9747E-4	0.01514	-0.00223	0.01761	-0.00316	-0.00973	0.00138	-7.1255E-4	0.00586	-0.01169	0.01957	5.72845E-4	0.00345	0.01735	0.01069	-2.86976E-4	-3.02738E-4	0.00786	0.0029	0.00684	0.00554	0.00953	-8.34443E-4	0.00472	0.00873	0.00301	0.00151	0.00381	0.00519	-0.00214	-0.00827	-0.00388	-0.00365	0.0054
1.25	0.02943	0.0319	0.01557	0.00536	0.02474	0.01427	0.0251	0.01284	0.01051	0.02101	0.01811	0.02331	2.74291E-4	0.03369	0.01992	0.02078	0.02406	0.02057	0.01873	0.01233	0.02223	0.01648	0.01055	0.0098	0.01467	0.01007	0.0098	0.01352	0.00853	0.00444	0.01335	0.0129	0.00994	0.01025	0.01246	0.01507	0.01189
1.3	0.03839	0.04218	0.03131	0.02407	0.03095	0.03112	0.03066	0.02536	0.03058	0.02659	0.02535	0.02305	0.02227	0.03326	0.03011	0.02511	0.02922	0.02748	0.03001	0.02322	0.02633	0.01998	0.01311	0.01289	0.01166	0.01308	0.01203	0.01297	0.01161	0.00948	0.01441	0.01276	0.01632	0.01287	0.016	0.02064	0.01103
1.35	0.04424	0.04829	0.04486	0.04562	0.03595	0.03716	0.03427	0.03094	0.02924	0.02715	0.02423	0.02102	0.03455	0.03472	0.03325	0.02764	0.03877	0.03273	0.03386	0.03167	0.02877	0.02212	0.01396	0.01452	0.01562	0.01726	0.01658	0.01817	0.0173	0.01792	0.01639	0.01416	0.01946	0.01092	0.01599	0.01686	0.01339
1.4	0.04903	0.05127	0.05113	0.05203	0.0404	0.04081	0.04106	0.03731	0.0272	0.03771	0.03605	0.03482	0.03195	0.05264	0.04372	0.03961	0.04954	0.03719	0.03696	0.03773	0.03471	0.03107	0.01478	0.01506	0.03314	0.03721	0.03417	0.04213	0.03644	0.037	0.03314	0.03181	0.0334	0.02486	0.02987	0.02662	0.02946
1.45	0.05602	0.05638	0.052	0.05243	0.04411	0.04983	0.05634	0.04738	0.05178	0.05268	0.05725	0.05068	0.03958	0.06443	0.06084	0.05352	0.05937	0.0456	0.04273	0.04341	0.04404	0.04268	0.02549	0.02303	0.04559	0.05499	0.05229	0.05825	0.05533	0.05452	0.05035	0.05062	0.05407	0.04492	0.0481	0.0474	0.04223
1.5	0.06712	0.07085	0.05048	0.06161	0.04972	0.05911	0.0683	0.05757	0.07099	0.05981	0.05836	0.05518	0.06059	0.05769	0.07069	0.0632	0.06859	0.05864	0.05646	0.05523	0.05779	0.05439	0.04606	0.04411	0.04838	0.04901	0.05672	0.05061	0.05783	0.05485	0.05203	0.05394	0.05645	0.04994	0.04986	0.05145	0.04219
1.55	0.07287	0.07996	0.06345	0.07375	0.06276	0.06603	0.07495	0.06801	0.06168	0.06823	0.05574	0.06494	0.06165	0.06582	0.07583	0.0724	0.07638	0.06719	0.0717	0.06967	0.06774	0.06616	0.05485	0.05651	0.06061	0.05579	0.0647	0.06029	0.06591	0.06344	0.06104	0.06417	0.05603	0.0577	0.0561	0.05223	0.05553
1.6	0.07032	0.07608	0.07601	0.0838	0.07184	0.07807	0.07972	0.08199	0.07287	0.08184	0.07708	0.07916	0.05642	0.08071	0.08286	0.0795	0.07978	0.07157	0.078	0.07962	0.07314	0.07589	0.05754	0.05787	0.07191	0.07618	0.0764	0.0785	0.07966	0.08005	0.07732	0.08062	0.07809	0.07675	0.07688	0.07322	0.07466
1.65	0.0648	0.06955	0.07265	0.08524	0.07009	0.0898	0.07998	0.08916	0.09448	0.086	0.0885	0.08055	0.07489	0.07628	0.08386	0.07731	0.07777	0.07162	0.08061	0.08402	0.07541	0.0783	0.07003	0.07034	0.0718	0.07748	0.07717	0.07567	0.07905	0.07935	0.07971	0.08031	0.08831	0.08317	0.08428	0.08498	0.07667
1.7	0.0562	0.06114	0.06453	0.07895	0.06275	0.08809	0.07269	0.08423	0.09043	0.08132	0.08281	0.07476	0.07949	0.06585	0.0773	0.06905	0.06941	0.06581	0.0797	0.08206	0.07213	0.07528	0.0743	0.07717	0.06817	0.06914	0.07115	0.06716	0.07111	0.07058	0.07375	0.07241	0.08019	0.0784	0.07935	0.0812	0.07272
1.75	0.04368	0.04832	0.05396	0.06816	0.0509	0.07983	0.06081	0.07555	0.08108	0.07435	0.07658	0.06768	0.06571	0.05398	0.06775	0.05823	0.0563	0.05419	0.07111	0.07421	0.06233	0.06887	0.06797	0.07173	0.06214	0.06098	0.06265	0.05823	0.06321	0.06336	0.06527	0.06646	0.07335	0.07379	0.07395	0.07624	0.06658
1.8	0.02651	0.03002	0.03947	0.05319	0.03557	0.06714	0.04489	0.06351	0.07192	0.06224	0.06655	0.05517	0.05409	0.03765	0.05339	0.04345	0.03949	0.03901	0.05746	0.06105	0.04831	0.05699	0.06024	0.06402	0.05105	0.04866	0.04958	0.0455	0.05094	0.05154	0.05286	0.05507	0.06427	0.06493	0.06501	0.06773	0.0569
1.85	0.00473	0.00663	0.01861	0.03411	0.01451	0.04946	0.02261	0.04723	0.0569	0.04443	0.05024	0.0373	0.03847	0.017	0.03328	0.02456	0.01954	0.02007	0.04065	0.04323	0.0304	0.03966	0.04826	0.0526	0.03321	0.03123	0.03122	0.027	0.03293	0.03393	0.03584	0.03735	0.05012	0.05047	0.05162	0.0539	0.04129
1.9	-0.02063	-0.0177	-0.00754	0.00857	-0.00903	0.02585	0.00164	0.0254	0.03597	0.02222	0.02696	0.01602	0.01731	-0.00761	0.00999	0.0016	-0.00555	-0.00272	0.01862	0.0205	0.00828	0.01797	0.03058	0.03549	0.00955	0.00822	0.0069	0.0019	0.00825	0.01065	0.013	0.01477	0.02948	0.03018	0.03269	0.03434	0.01807
1.95	-0.0485	-0.04779	-0.02858	-0.01345	-0.02723	-0.00131	-0.0237	6.36601E-4	0.00953	-0.00622	-4.65948E-4	-0.01409	-0.00661	-0.03664	-0.01771	-0.02723	-0.0359	-0.02953	-0.00653	-0.0019	-0.02169	-0.01039	0.00507	0.0105	-0.0122	-0.01556	-0.01677	-0.02153	-0.017	-0.01328	-0.01289	-0.01018	0.00334	0.00469	0.00732	0.00859	-0.00509
2	-0.07974	-0.08016	-0.06303	-0.04343	-0.06369	-0.02188	-0.06109	-0.0266	-0.02133	-0.03669	-0.02978	-0.04458	-0.03714	-0.06693	-0.04944	-0.05902	-0.06731	-0.06243	-0.03634	-0.02863	-0.05259	-0.04095	-0.02112	-0.0164	-0.03967	-0.04257	-0.04288	-0.04723	-0.04357	-0.03934	-0.04078	-0.03726	-0.02569	-0.0246	-0.0224	-0.02128	-0.03166
2.05	-0.11132	-0.11009	-0.0977	-0.08491	-0.0966	-0.06336	-0.0896	-0.06451	-0.05504	-0.06554	-0.06104	-0.07205	-0.06936	-0.09619	-0.08206	-0.09029	-0.09627	-0.09213	-0.07361	-0.06978	-0.0812	-0.07028	-0.04933	-0.04441	-0.06925	-0.07376	-0.07328	-0.0771	-0.07316	-0.06955	-0.07014	-0.06756	-0.05511	-0.05416	-0.05211	-0.05115	-0.05954
2.1	-0.13563	-0.13626	-0.1246	-0.1103	-0.12318	-0.10086	-0.12128	-0.0951	-0.08671	-0.09845	-0.09358	-0.10291	-0.0985	-0.12478	-0.1145	-0.11996	-0.12699	-0.1183	-0.10275	-0.09666	-0.10931	-0.09954	-0.07977	-0.07588	-0.09822	-0.10533	-0.10425	-0.10888	-0.10477	-0.10253	-0.10021	-0.10115	-0.0876	-0.07861	-0.07863	-0.0825	-0.08669
2.15	-0.16007	-0.16364	-0.15235	-0.14051	-0.15169	-0.12939	-0.15376	-0.12788	-0.11815	-0.13225	-0.12811	-0.1356	-0.12712	-0.15806	-0.14601	-0.15109	-0.15793	-0.15306	-0.13547	-0.13037	-0.14334	-0.13292	-0.10686	-0.10337	-0.12883	-0.13397	-0.13275	-0.13648	-0.13428	-0.13186	-0.13002	-0.13182	-0.12008	-0.115	-0.11398	-0.11381	-0.12275
2.2	-0.17905	-0.18586	-0.17877	-0.17112	-0.17661	-0.16072	-0.18024	-0.16335	-0.15372	-0.16585	-0.16382	-0.16918	-0.15889	-0.18297	-0.17388	-0.17668	-0.18178	-0.17647	-0.1682	-0.1663	-0.17351	-0.16466	-0.14042	-0.13663	-0.16321	-0.16072	-0.16003	-0.16273	-0.16098	-0.16055	-0.1603	-0.16127	-0.15271	-0.15234	-0.1497	-0.14727	-0.1579
2.25	-0.18866	-0.1951	-0.1968	-0.19469	-0.1939	-0.18896	-0.20021	-0.19069	-0.18711	-0.19563	-0.19613	-0.19838	-0.18476	-0.19744	-0.19449	-0.194	-0.19717	-0.19404	-0.19308	-0.19277	-0.19872	-0.19271	-0.17595	-0.17279	-0.19106	-0.18058	-0.18054	-0.1818	-0.18137	-0.1835	-0.18515	-0.18652	-0.18311	-0.18094	-0.17896	-0.18113	-0.18594
2.3	-0.1858	-0.19195	-0.20079	-0.20719	-0.20181	-0.2084	-0.21322	-0.21088	-0.21082	-0.2164	-0.21683	-0.21876	-0.19933	-0.2049	-0.20527	-0.20355	-0.20737	-0.20678	-0.21118	-0.21357	-0.21753	-0.21578	-0.20436	-0.20307	-0.20923	-0.18972	-0.18956	-0.19165	-0.19268	-0.19561	-0.19943	-0.20405	-0.20222	-0.20221	-0.2029	-0.20386	-0.20603
2.35	-0.16974	-0.1836	-0.19591	-0.20816	-0.20224	-0.2184	-0.21632	-0.22603	-0.22707	-0.22892	-0.23281	-0.23225	-0.20468	-0.20231	-0.20707	-0.20193	-0.19567	-0.20757	-0.21991	-0.22515	-0.22748	-0.22792	-0.22211	-0.22176	-0.22108	-0.18994	-0.18904	-0.19055	-0.19402	-0.19886	-0.20542	-0.21376	-0.21737	-0.21596	-0.21846	-0.2222	-0.21927
2.4	-0.15098	-0.16686	-0.18382	-0.19605	-0.18783	-0.21875	-0.20256	-0.22283	-0.23104	-0.23166	-0.2359	-0.23555	-0.19993	-0.18153	-0.19118	-0.18324	-0.17809	-0.19381	-0.22029	-0.2223	-0.2259	-0.22799	-0.23304	-0.23377	-0.22586	-0.17348	-0.17246	-0.17365	-0.17942	-0.18469	-0.19808	-0.2098	-0.21978	-0.21905	-0.2246	-0.2289	-0.22432
2.45	-0.09893	-0.11182	-0.15278	-0.16851	-0.15845	-0.19804	-0.17399	-0.21117	-0.22232	-0.22512	-0.2315	-0.22316	-0.17999	-0.14926	-0.16762	-0.15623	-0.13968	-0.16388	-0.19823	-0.21258	-0.20358	-0.22018	-0.23719	-0.23792	-0.21584	-0.15613	-0.15469	-0.14972	-0.15986	-0.16354	-0.1832	-0.19883	-0.21462	-0.21651	-0.22006	-0.22986	-0.22066
2.5	-0.05083	-0.04978	-0.10121	-0.13053	-0.11265	-0.16645	-0.12812	-0.17847	-0.19657	-0.1824	-0.2014	-0.18908	-0.15044	-0.09061	-0.11177	-0.09522	-0.08163	-0.10926	-0.1626	-0.17398	-0.16914	-0.1828	-0.22998	-0.2352	-0.18328	-0.09489	-0.09369	-0.08973	-0.09862	-0.11393	-0.12791	-0.15273	-0.17533	-0.1805	-0.18655	-0.19733	-0.18407
2.55	0.03037	0.01584	-0.02166	-0.06694	-0.03854	-0.11565	-0.0737	-0.13433	-0.15411	-0.14377	-0.16378	-0.14723	-0.07358	-0.03991	-0.04708	-0.03971	-0.02986	-0.05286	-0.10853	-0.12215	-0.12239	-0.14313	-0.18192	-0.18794	-0.14659	-0.0524	-0.0509	-0.04882	-0.0613	-0.07258	-0.08823	-0.11587	-0.13932	-0.14781	-0.15651	-0.16703	-0.15959
2.6	0.0843	0.08482	0.04651	0.00492	0.01954	-0.03617	-0.01624	-0.08605	-0.11015	-0.10451	-0.12255	-0.1079	-0.02351	0.01793	0.00463	0.01301	0.03909	0.00583	-0.05153	-0.06547	-0.08065	-0.09731	-0.14839	-0.15319	-0.09317	0.02491	0.02814	0.0411	0.02053	0.0045	-0.02081	-0.04342	-0.08439	-0.08711	-0.11362	-0.10245	-0.10651
2.65	0.17331	0.16227	0.10329	0.06082	0.0768	0.00678	0.0667	-0.00656	-0.04602	-0.01092	-0.03946	-0.02412	0.04459	0.12444	0.0904	0.10866	0.14221	0.04583	0.02655	-0.03135	0.01384	-0.01364	-0.09549	-0.10383	-0.00309	0.10246	0.10341	0.10964	0.0941	0.0774	0.05958	0.02817	-0.00596	-0.01143	-0.0277	-0.05333	-0.0238
2.7	0.27884	0.26022	0.22857	0.17944	0.20809	0.08562	0.1916	0.09519	0.06297	0.0689	0.06409	0.07364	0.09423	0.22152	0.19253	0.20654	0.24044	0.19253	0.12563	0.08784	0.10708	0.07622	0.01806	0.00679	0.11047	0.21197	0.22086	0.22679	0.21538	0.20017	0.17546	0.13681	0.08644	0.09293	0.06727	0.06378	0.09082
2.75	0.36891	0.3567	0.30005	0.28359	0.30019	0.23213	0.29022	0.20643	0.17272	0.19229	0.16651	0.18821	0.27682	0.32151	0.29854	0.3112	0.32773	0.30219	0.23475	0.21624	0.22915	0.19431	0.12011	0.11119	0.19028	0.29663	0.30277	0.29444	0.29331	0.27646	0.25366	0.22842	0.18503	0.19454	0.16871	0.16744	0.18043
2.8	0.42374	0.42391	0.39817	0.37279	0.38196	0.32583	0.36872	0.30514	0.27504	0.28415	0.26986	0.28403	0.33613	0.38369	0.37759	0.38117	0.40005	0.37511	0.32641	0.30439	0.31081	0.29301	0.21183	0.20245	0.28363	0.3683	0.37243	0.37114	0.36268	0.35621	0.33056	0.30769	0.27871	0.27633	0.25938	0.24403	0.27402
2.85	0.46164	0.46343	0.45316	0.43622	0.45584	0.40155	0.45115	0.39657	0.37795	0.39302	0.38376	0.39636	0.40938	0.45727	0.44332	0.45538	0.45959	0.45322	0.40392	0.39887	0.4231	0.41021	0.32206	0.3112	0.40125	0.45035	0.44623	0.44732	0.44435	0.44354	0.42834	0.42012	0.38659	0.38819	0.38485	0.36568	0.3995
2.9	0.47953	0.4852	0.4912	0.48644	0.50169	0.46545	0.51519	0.47517	0.45456	0.48372	0.46212	0.49255	0.47984	0.48434	0.48982	0.49212	0.49321	0.50434	0.48329	0.47782	0.49828	0.47709	0.44422	0.42735	0.49573	0.48564	0.49146	0.48802	0.48806	0.48811	0.48451	0.46853	0.46828	0.47193	0.46852	0.452	0.46836
2.95	0.455	0.46818	0.49083	0.50498	0.51228	0.51826	0.5395	0.53953	0.54294	0.56261	0.56182	0.57033	0.50922	0.48684	0.5001	0.50395	0.49221	0.51794	0.53301	0.54653	0.5637	0.57331	0.53157	0.52327	0.56591	0.50142	0.49751	0.4983	0.50257	0.51171	0.5211	0.53963	0.54183	0.55455	0.55788	0.5529	0.56936
3	0.38878	0.40834	0.46267	0.48317	0.49561	0.51806	0.53206	0.55924	0.58006	0.59117	0.59782	0.60365	0.506	0.4549	0.48144	0.47923	0.47168	0.50757	0.53772	0.56388	0.57753	0.59601	0.59821	0.59072	0.59988	0.47706	0.47421	0.46314	0.4806	0.49389	0.52743	0.54956	0.56842	0.5824	0.58869	0.59169	0.59788
3.05	0.31939	0.32932	0.40162	0.43777	0.43672	0.49258	0.48229	0.54101	0.5829	0.58605	0.60104	0.59674	0.47041	0.38893	0.42608	0.40961	0.37664	0.45267	0.51243	0.54518	0.56234	0.58784	0.6196	0.61979	0.59165	0.40801	0.40547	0.40173	0.41466	0.43811	0.47583	0.51616	0.5603	0.57737	0.59152	0.59965	0.60534
3.1	0.22522	0.23106	0.29456	0.34336	0.34674	0.41831	0.3652	0.47536	0.52548	0.53176	0.55013	0.5572	0.38279	0.2639	0.2999	0.32236	0.26974	0.35263	0.44417	0.46344	0.47241	0.52409	0.60714	0.61137	0.52318	0.29662	0.28397	0.27679	0.30052	0.33486	0.37082	0.43165	0.48932	0.50868	0.53265	0.54135	0.53236
3.15	0.0358	0.0514	0.16169	0.23315	0.19281	0.32075	0.26017	0.37895	0.4163	0.42669	0.47689	0.43619	0.25258	0.13141	0.18825	0.16401	0.1405	0.20213	0.34413	0.39502	0.41139	0.42929	0.51866	0.52772	0.44353	0.18786	0.16362	0.17659	0.19095	0.2278	0.28098	0.34611	0.4127	0.42781	0.4546	0.48507	0.46297
3.2	-0.10045	-0.06575	0.0016	0.04991	0.06041	0.18891	0.12371	0.26164	0.32205	0.31689	0.33838	0.3169	0.13434	0.0129	0.05655	0.04484	0.01367	0.09454	0.20009	0.23812	0.26282	0.31697	0.43069	0.44011	0.3136	0.05266	0.02849	0.03972	0.05381	0.0958	0.14342	0.20723	0.27284	0.29482	0.33531	0.3587	0.33207
3.25	-0.22218	-0.20666	-0.11682	-0.06756	-0.08238	0.03488	-0.03571	0.11102	0.15411	0.13802	0.19417	0.16175	-0.00635	-0.14332	-0.09131	-0.11685	-0.14502	-0.05484	0.0531	0.11236	0.09935	0.15174	0.27973	0.27899	0.14035	-0.11271	-0.123	-0.1336	-0.11115	-0.08508	-0.02114	0.03781	0.10159	0.12872	0.16696	0.20606	0.1337
3.3	-0.34915	-0.35432	-0.27011	-0.22964	-0.22686	-0.13255	-0.22329	-0.08337	-0.02489	-0.06521	-0.01735	-0.0318	-0.17618	-0.30143	-0.25066	-0.26406	-0.31629	-0.24309	-0.13544	-0.089	-0.09999	-0.04017	0.09263	0.10507	-0.07522	-0.26197	-0.26941	-0.28165	-0.25503	-0.24816	-0.18076	-0.13282	-0.07392	-0.0697	-0.04186	0.00578	-0.04758
3.35	-0.47488	-0.44993	-0.41411	-0.37703	-0.38197	-0.30665	-0.34792	-0.26629	-0.24542	-0.22342	-0.19738	-0.21766	-0.33497	-0.40725	-0.38366	-0.39366	-0.42265	-0.37333	-0.29552	-0.24938	-0.26417	-0.22361	-0.11257	-0.09738	-0.21302	-0.3922	-0.40059	-0.40043	-0.38613	-0.35492	-0.32922	-0.28153	-0.23393	-0.22429	-0.20509	-0.17054	-0.1894
3.4	-0.52166	-0.52305	-0.47922	-0.46947	-0.44713	-0.40928	-0.44387	-0.39776	-0.34913	-0.35084	-0.34239	-0.33981	-0.43687	-0.47816	-0.48665	-0.47238	-0.48798	-0.44853	-0.41565	-0.38995	-0.36693	-0.34448	-0.27021	-0.2477	-0.32607	-0.47696	-0.47897	-0.48255	-0.47573	-0.45853	-0.43633	-0.39571	-0.36924	-0.35423	-0.32799	-0.35346	-0.32504
3.45	-0.56056	-0.57078	-0.56006	-0.55163	-0.55893	-0.51054	-0.55264	-0.50291	-0.47514	-0.51957	-0.49651	-0.52071	-0.50278	-0.55743	-0.55322	-0.55838	-0.56027	-0.55949	-0.52008	-0.50875	-0.52899	-0.51529	-0.39868	-0.34116	-0.52827	-0.56049	-0.56392	-0.56783	-0.56586	-0.55496	-0.548	-0.53075	-0.50511	-0.50669	-0.48991	-0.47833	-0.50813
3.5	-0.57087	-0.58433	-0.58727	-0.59103	-0.59371	-0.57954	-0.61919	-0.58495	-0.57005	-0.60721	-0.58821	-0.59875	-0.57227	-0.57433	-0.58306	-0.58175	-0.59318	-0.59274	-0.58347	-0.59214	-0.60088	-0.60116	-0.54936	-0.55005	-0.6179	-0.59052	-0.59416	-0.5974	-0.59867	-0.6039	-0.59888	-0.609	-0.59118	-0.61768	-0.62125	-0.61489	-0.62172
3.55	-0.54907	-0.56939	-0.58717	-0.59707	-0.60915	-0.61611	-0.63822	-0.64327	-0.65021	-0.6641	-0.66707	-0.6664	-0.59228	-0.58378	-0.59683	-0.59511	-0.59053	-0.61147	-0.62621	-0.64143	-0.65964	-0.66628	-0.66145	-0.65657	-0.67712	-0.60711	-0.60755	-0.60578	-0.61391	-0.62301	-0.6343	-0.64873	-0.65723	-0.66222	-0.67219	-0.67112	-0.68013
3.6	-0.5199	-0.52888	-0.56354	-0.58407	-0.58937	-0.61782	-0.62082	-0.65173	-0.66766	-0.67947	-0.69939	-0.68692	-0.58689	-0.54878	-0.57109	-0.56711	-0.55882	-0.58682	-0.62779	-0.65111	-0.65977	-0.68614	-0.69288	-0.69353	-0.69785	-0.57658	-0.57243	-0.57291	-0.58326	-0.60061	-0.62233	-0.65123	-0.67748	-0.68713	-0.70402	-0.70689	-0.70392
3.65	-0.47034	-0.49157	-0.52007	-0.55224	-0.55599	-0.58033	-0.5798	-0.63429	-0.65155	-0.67525	-0.68184	-0.68566	-0.54854	-0.51953	-0.5359	-0.54483	-0.507	-0.56588	-0.60151	-0.63813	-0.65514	-0.67631	-0.70015	-0.70333	-0.67334	-0.54746	-0.54261	-0.52504	-0.54808	-0.57327	-0.59636	-0.62436	-0.65132	-0.6644	-0.68565	-0.69321	-0.68051
3.7	-0.39532	-0.41357	-0.44231	-0.47407	-0.48185	-0.52526	-0.52396	-0.57106	-0.60835	-0.59944	-0.61689	-0.60591	-0.50493	-0.44048	-0.4565	-0.45395	-0.45201	-0.47772	-0.53114	-0.56047	-0.57763	-0.6081	-0.65385	-0.65445	-0.61716	-0.4787	-0.47457	-0.47537	-0.48568	-0.50741	-0.53145	-0.56438	-0.60161	-0.61618	-0.6334	-0.64696	-0.6385
3.75	-0.34229	-0.34616	-0.3969	-0.42117	-0.42454	-0.47175	-0.43609	-0.51995	-0.55443	-0.53679	-0.55544	-0.54835	-0.44611	-0.38745	-0.39565	-0.40149	-0.37537	-0.41474	-0.46494	-0.49778	-0.52204	-0.54847	-0.6105	-0.61576	-0.54902	-0.41555	-0.4166	-0.41527	-0.42065	-0.44205	-0.467	-0.50505	-0.51847	-0.54903	-0.55683	-0.56802	-0.57532
3.8	-0.26138	-0.25857	-0.30179	-0.33496	-0.33301	-0.38557	-0.36415	-0.44388	-0.45704	-0.45512	-0.47966	-0.46735	-0.36237	-0.30842	-0.33064	-0.31987	-0.30144	-0.34836	-0.40247	-0.42749	-0.44062	-0.46377	-0.51831	-0.52421	-0.44558	-0.32551	-0.32786	-0.30616	-0.32296	-0.34455	-0.37072	-0.39985	-0.43415	-0.45686	-0.4667	-0.48009	-0.45489
3.85	-0.15121	-0.16207	-0.21042	-0.24269	-0.23456	-0.29702	-0.28836	-0.3343	-0.3675	-0.35284	-0.37506	-0.35775	-0.27588	-0.19899	-0.2251	-0.21838	-0.21502	-0.24372	-0.29094	-0.32538	-0.33132	-0.35484	-0.42915	-0.44374	-0.37826	-0.23924	-0.23609	-0.2416	-0.24974	-0.27114	-0.28926	-0.31984	-0.35705	-0.36868	-0.38425	-0.40044	-0.38966
3.9	-0.05084	-0.05989	-0.12357	-0.14435	-0.14245	-0.22176	-0.17574	-0.26012	-0.29968	-0.28217	-0.3111	-0.29272	-0.19504	-0.1021	-0.14315	-0.13455	-0.1017	-0.15576	-0.21784	-0.25338	-0.25047	-0.29184	-0.35416	-0.3624	-0.29837	-0.15023	-0.14725	-0.13124	-0.16157	-0.18244	-0.20407	-0.24357	-0.29571	-0.29871	-0.32087	-0.33125	-0.30227
3.95	0.08604	0.09524	0.00999	-0.03272	-0.03863	-0.08526	-0.07555	-0.12527	-0.18327	-0.19511	-0.19859	-0.20909	-0.05837	0.00607	-0.00861	-0.02185	0.02186	-0.05134	-0.10423	-0.14932	-0.1624	-0.20372	-0.24668	-0.25543	-0.22173	-0.0144	-0.01792	0.00889	-0.03135	-0.0574	-0.0917	-0.13172	-0.1622	-0.1906	-0.20942	-0.2145	-0.20102
4	0.25854	0.23877	0.16476	0.13571	0.12524	0.03118	0.06199	-0.02099	-0.0732	-0.07374	-0.09681	-0.08167	0.06307	0.18686	0.14325	0.15493	0.19012	0.12166	0.02615	-0.0256	-0.03893	-0.07867	-0.17173	-0.18104	-0.08851	0.1414	0.14657	0.14586	0.13203	0.09419	0.04454	-0.00735	-0.05064	-0.07654	-0.10085	-0.11701	-0.10561
4.05	0.39485	0.37769	0.3169	0.27027	0.28356	0.18805	0.17798	0.1025	0.05376	0.05124	0.02021	0.02579	0.2491	0.33787	0.29109	0.30789	0.33241	0.26086	0.1578	0.10482	0.08009	0.0364	-0.03478	-0.04628	0.01876	0.30885	0.31004	0.31507	0.2952	0.26176	0.1985	0.14192	0.0759	0.05696	0.01971	0.01449	0.01306
4.1	0.57962	0.57164	0.46916	0.44578	0.45017	0.34534	0.37217	0.24729	0.18802	0.19018	0.15258	0.17917	0.39021	0.51589	0.48311	0.50366	0.51811	0.42341	0.32595	0.2565	0.23841	0.20378	0.07627	0.0539	0.15713	0.47942	0.4924	0.48133	0.47473	0.42195	0.36191	0.29717	0.22133	0.18603	0.14909	0.11965	0.14624
4.15	0.7116	0.71409	0.65884	0.59832	0.58333	0.53541	0.50311	0.42768	0.35656	0.33932	0.32189	0.32824	0.58804	0.66722	0.64678	0.65205	0.64443	0.58218	0.49158	0.42665	0.39624	0.35246	0.26076	0.25024	0.30945	0.62187	0.64185	0.63564	0.61479	0.57781	0.51281	0.44768	0.3824	0.34165	0.31109	0.29705	0.2953
4.2	0.78104	0.78776	0.76567	0.72437	0.71343	0.6616	0.65757	0.56558	0.51308	0.50996	0.48579	0.49161	0.7039	0.78052	0.76015	0.76825	0.7652	0.70835	0.63173	0.57157	0.56091	0.49947	0.39809	0.38625	0.49803	0.75921	0.76763	0.76314	0.75061	0.71639	0.66487	0.6105	0.55355	0.51201	0.48831	0.45988	0.47982
4.25	0.81469	0.8262	0.83366	0.81526	0.79507	0.77385	0.76033	0.70729	0.6754	0.67806	0.63808	0.66432	0.80234	0.83701	0.83316	0.83127	0.81576	0.7988	0.74054	0.69905	0.69756	0.65986	0.5817	0.58166	0.66698	0.83295	0.83763	0.84235	0.83491	0.80976	0.78529	0.73915	0.74712	0.67372	0.6436	0.63065	0.64169
4.3	0.76642	0.79289	0.82428	0.82876	0.81955	0.82884	0.82117	0.80375	0.78343	0.79135	0.78803	0.7907	0.83655	0.82553	0.84276	0.83801	0.82674	0.82543	0.81456	0.81467	0.81015	0.78577	0.73888	0.72983	0.78553	0.8424	0.84509	0.83452	0.84695	0.84331	0.83284	0.82714	0.8183	0.79679	0.79407	0.77075	0.79008
4.35	0.68389	0.69646	0.75863	0.78494	0.77808	0.83062	0.82733	0.84481	0.86	0.86505	0.86879	0.86918	0.82353	0.76192	0.76806	0.77733	0.74258	0.78468	0.81911	0.84024	0.8622	0.85815	0.83834	0.83563	0.88039	0.78156	0.78282	0.78669	0.79691	0.81087	0.8266	0.84795	0.84085	0.86336	0.86846	0.87336	0.88051
4.4	0.50586	0.52345	0.61766	0.67253	0.65344	0.73196	0.75702	0.81542	0.85417	0.87311	0.88716	0.88588	0.68758	0.57663	0.6243	0.60789	0.58509	0.67618	0.7582	0.81288	0.84541	0.87468	0.90362	0.90416	0.90278	0.64198	0.62347	0.62362	0.65196	0.68641	0.73609	0.79655	0.81216	0.88078	0.89447	0.90477	0.906
4.45	0.3133	0.34175	0.42702	0.48448	0.47973	0.60935	0.63658	0.72335	0.80696	0.82155	0.84166	0.83853	0.52621	0.42889	0.45507	0.44525	0.42567	0.5228	0.64637	0.72864	0.76629	0.81811	0.88189	0.88217	0.85614	0.48286	0.48377	0.47433	0.50032	0.56039	0.62045	0.71517	0.7518	0.83008	0.85277	0.87335	0.86761
4.5	0.08743	0.11164	0.23683	0.27457	0.29612	0.40641	0.42882	0.56301	0.64932	0.63348	0.70389	0.67734	0.3213	0.19424	0.2228	0.21555	0.20415	0.33554	0.49229	0.55097	0.60415	0.65746	0.77981	0.79087	0.69849	0.21214	0.20564	0.21381	0.24612	0.3015	0.39284	0.50056	0.59451	0.63637	0.69209	0.7371	0.70846
4.55	-0.11373	-0.09128	-0.02489	0.04725	0.06881	0.16963	0.21481	0.35839	0.43259	0.46863	0.52581	0.4923	0.09101	-0.0371	0.01426	-0.01345	-0.02259	0.08047	0.26934	0.35736	0.38098	0.47501	0.58471	0.59712	0.50777	0.0161	0.01394	0.00872	0.05189	0.11392	0.20337	0.31689	0.41581	0.46515	0.51588	0.55661	0.53309
4.6	-0.28081	-0.2689	-0.19587	-0.13268	-0.11204	-0.01891	0.00471	0.12657	0.21033	0.23313	0.28517	0.26493	-0.12611	-0.22777	-0.20712	-0.18992	-0.19874	-0.09751	0.03981	0.11162	0.15347	0.25055	0.37804	0.39209	0.26303	-0.18537	-0.18973	-0.20034	-0.15393	-0.10145	-0.00755	0.08795	0.17102	0.23	0.28377	0.30505	0.31101
4.65	-0.4285	-0.41403	-0.38118	-0.31902	-0.3069	-0.20798	-0.17199	-0.06812	0.01188	0.01276	0.06016	0.03187	-0.28596	-0.38834	-0.35661	-0.37043	-0.35286	-0.30531	-0.1624	-0.09262	-0.06107	0.00958	0.15865	0.15932	0.01333	-0.35897	-0.36399	-0.37076	-0.33336	-0.28172	-0.20226	-0.11716	-0.02279	-0.0106	0.06129	0.08442	0.05778
4.7	-0.52291	-0.52677	-0.49278	-0.45483	-0.43611	-0.38171	-0.36072	-0.27748	-0.20835	-0.22519	-0.19754	-0.19039	-0.45021	-0.49538	-0.48827	-0.48597	-0.47933	-0.4343	-0.3433	-0.29563	-0.25886	-0.20595	-0.0959	-0.08267	-0.17668	-0.45935	-0.4688	-0.46166	-0.45128	-0.42305	-0.36177	-0.29784	-0.24805	-0.19561	-0.16966	-0.13883	-0.15761
4.75	-0.55688	-0.56191	-0.55619	-0.52371	-0.52708	-0.49216	-0.48047	-0.41775	-0.38388	-0.36699	-0.34882	-0.36647	-0.53322	-0.56322	-0.54817	-0.55203	-0.55501	-0.52203	-0.45303	-0.42011	-0.41634	-0.38306	-0.3028	-0.29309	-0.35269	-0.53747	-0.54133	-0.54129	-0.53562	-0.51611	-0.47167	-0.43654	-0.38108	-0.34886	-0.32116	-0.31142	-0.3493
4.8	-0.55693	-0.57266	-0.58426	-0.57728	-0.58243	-0.55959	-0.55804	-0.53563	-0.51057	-0.52495	-0.5153	-0.51735	-0.58017	-0.57987	-0.5917	-0.58168	-0.57748	-0.5785	-0.55909	-0.54467	-0.54482	-0.53366	-0.46056	-0.44741	-0.50543	-0.56619	-0.57258	-0.57402	-0.56482	-0.55879	-0.54858	-0.53315	-0.51072	-0.50039	-0.50063	-0.48634	-0.49402
4.85	-0.5347	-0.54368	-0.57257	-0.57298	-0.5687	-0.57992	-0.58393	-0.58301	-0.58224	-0.58933	-0.5853	-0.58794	-0.59042	-0.56283	-0.57807	-0.57989	-0.56069	-0.58222	-0.58637	-0.58424	-0.58619	-0.58765	-0.56947	-0.55758	-0.58171	-0.55269	-0.55655	-0.55487	-0.56218	-0.56212	-0.56562	-0.5712	-0.57324	-0.57273	-0.56572	-0.56465	-0.57888
4.9	-0.46909	-0.48373	-0.51995	-0.53061	-0.52783	-0.5578	-0.5731	-0.59481	-0.60541	-0.61423	-0.62501	-0.61666	-0.54731	-0.50577	-0.52813	-0.52208	-0.51036	-0.5425	-0.57715	-0.59271	-0.6037	-0.61514	-0.61876	-0.61664	-0.61254	-0.50708	-0.50338	-0.50533	-0.51152	-0.52211	-0.54382	-0.56806	-0.58791	-0.59506	-0.606	-0.6052	-0.61255
4.95	-0.38009	-0.40227	-0.44872	-0.47289	-0.46752	-0.51268	-0.52976	-0.55816	-0.5882	-0.59648	-0.61043	-0.60965	-0.47861	-0.44025	-0.45666	-0.45586	-0.45062	-0.48855	-0.53824	-0.56072	-0.58796	-0.61168	-0.6286	-0.6293	-0.5951	-0.43776	-0.43018	-0.43766	-0.44738	-0.46639	-0.50774	-0.54059	-0.56411	-0.57808	-0.59722	-0.60234	-0.60646
5	-0.30231	-0.31924	-0.35954	-0.38959	-0.3735	-0.44739	-0.45532	-0.50678	-0.54342	-0.54813	-0.56696	-0.56935	-0.39892	-0.34475	-0.3597	-0.3686	-0.35235	-0.40246	-0.47411	-0.50336	-0.53012	-0.56215	-0.58432	-0.58309	-0.55832	-0.3615	-0.35133	-0.35338	-0.37108	-0.39014	-0.42843	-0.48475	-0.50985	-0.53922	-0.56288	-0.56658	-0.56666
5.05	-0.18114	-0.20528	-0.24615	-0.27841	-0.29365	-0.3353	-0.37845	-0.41764	-0.46454	-0.47339	-0.49452	-0.49621	-0.30475	-0.23557	-0.25264	-0.25947	-0.2592	-0.30903	-0.38534	-0.41766	-0.44782	-0.47884	-0.53052	-0.53351	-0.4898	-0.24701	-0.23868	-0.2416	-0.25907	-0.28725	-0.33787	-0.39837	-0.43127	-0.45393	-0.4842	-0.49715	-0.49015
5.1	-0.10114	-0.102	-0.15312	-0.17401	-0.21141	-0.2502	-0.27333	-0.3372	-0.37403	-0.3902	-0.41857	-0.40958	-0.20943	-0.13419	-0.15347	-0.15364	-0.15185	-0.21449	-0.29602	-0.33741	-0.36179	-0.39062	-0.45291	-0.45644	-0.40608	-0.14344	-0.13062	-0.14018	-0.15898	-0.18696	-0.23842	-0.29773	-0.35254	-0.37189	-0.40455	-0.42221	-0.41207
5.15	0.03117	0.01694	-0.02125	-0.061	-0.08297	-0.13158	-0.15814	-0.22352	-0.27124	-0.28483	-0.30762	-0.30412	-0.08941	-0.01246	-0.03391	-0.03552	-0.02861	-0.08719	-0.18281	-0.21602	-0.24149	-0.27935	-0.35311	-0.35844	-0.28539	-0.03696	-0.01708	-0.01684	-0.04133	-0.07261	-0.12826	-0.1876	-0.2412	-0.27298	-0.29831	-0.3167	-0.29804
5.2	0.13172	0.13136	0.08119	0.04975	0.02024	-0.03085	-0.05583	-0.10746	-0.16673	-0.16746	-0.19729	-0.20282	0.03949	0.08719	0.07755	0.06715	0.07432	0.01203	-0.07502	-0.11456	-0.15216	-0.17292	-0.2235	-0.23319	-0.17518	0.07315	0.09286	0.09145	0.06938	0.03914	-0.02127	-0.08746	-0.13261	-0.1587	-0.17412	-0.20203	-0.19196
5.25	0.23361	0.241	0.19196	0.16322	0.14903	0.09578	0.06072	0.00656	-0.04194	-0.04941	-0.07122	-0.07458	0.13747	0.21336	0.18773	0.18708	0.18542	0.14075	0.04653	0.01098	-0.01654	-0.05162	-0.12595	-0.13873	-0.06287	0.19212	0.20377	0.19979	0.17337	0.14694	0.09275	0.03919	-0.01423	-0.03533	-0.06593	-0.08199	-0.06154
5.3	0.33016	0.33114	0.28938	0.27283	0.24376	0.201	0.18118	0.13186	0.08412	0.08621	0.0534	0.0516	0.25907	0.30226	0.28927	0.28604	0.28556	0.22936	0.1595	0.13063	0.09904	0.07844	0.00248	-0.00297	0.04585	0.28421	0.29568	0.29255	0.27554	0.24796	0.20101	0.14896	0.11312	0.08618	0.06646	0.04206	0.04629
5.35	0.39627	0.39821	0.3702	0.35215	0.32819	0.29776	0.28056	0.23241	0.2041	0.19036	0.1486	0.16852	0.33411	0.38186	0.3551	0.36193	0.37309	0.32778	0.2474	0.2241	0.20499	0.18213	0.1247	0.12085	0.17292	0.35711	0.36631	0.37973	0.35552	0.34217	0.29565	0.2522	0.20389	0.19338	0.16971	0.1449	0.15254
5.4	0.42742	0.43552	0.4345	0.41534	0.3964	0.37841	0.367	0.32793	0.30316	0.30856	0.28725	0.28832	0.4014	0.42367	0.4232	0.4307	0.42211	0.39501	0.34596	0.33507	0.32085	0.30152	0.23898	0.24043	0.28232	0.4044	0.41508	0.41994	0.41419	0.38843	0.36739	0.33559	0.31484	0.30379	0.28544	0.27468	0.28777
5.45	0.42164	0.43663	0.43614	0.43528	0.42821	0.42668	0.42462	0.40191	0.40337	0.40108	0.39112	0.39073	0.42844	0.42969	0.44029	0.43701	0.4351	0.43153	0.40822	0.40611	0.40699	0.39899	0.3521	0.34948	0.38594	0.42904	0.43085	0.42213	0.42679	0.42643	0.41375	0.39437	0.39437	0.39081	0.38499	0.37056	0.37495
5.5	0.35879	0.37031	0.40387	0.4133	0.42237	0.42511	0.45114	0.44039	0.45757	0.46092	0.46597	0.46078	0.40405	0.39456	0.40333	0.401	0.41092	0.42334	0.42026	0.44635	0.45825	0.46086	0.44543	0.44347	0.45578	0.39312	0.39242	0.39611	0.40235	0.41201	0.4207	0.42515	0.43816	0.4491	0.45617	0.44796	0.44947
5.55	0.28	0.29209	0.33098	0.35265	0.36462	0.39385	0.41447	0.44916	0.46905	0.49548	0.50138	0.4981	0.36331	0.31134	0.34412	0.32994	0.33147	0.36847	0.40988	0.45371	0.48374	0.49809	0.48779	0.48848	0.49045	0.33492	0.31393	0.30477	0.327	0.36266	0.39498	0.42789	0.4539	0.47262	0.49193	0.49442	0.50076
5.6	0.152	0.15754	0.22352	0.24673	0.25624	0.29872	0.36257	0.39607	0.44459	0.45524	0.47749	0.48984	0.24009	0.1797	0.20799	0.19924	0.20352	0.26381	0.33738	0.39694	0.42885	0.47104	0.48916	0.49055	0.47964	0.19063	0.19104	0.1988	0.21585	0.24808	0.30245	0.35058	0.39943	0.43353	0.46522	0.47853	0.48151
5.65	0.03071	0.00542	0.0624	0.1227	0.13704	0.20843	0.26455	0.31779	0.37869	0.40256	0.43098	0.43966	0.12098	0.06772	0.0991	0.09323	0.09264	0.15104	0.25638	0.32319	0.37717	0.42391	0.45016	0.45498	0.40216	0.06371	0.05664	0.05796	0.07926	0.14376	0.21495	0.27353	0.34495	0.38038	0.42514	0.43132	0.43593
5.7	-0.13268	-0.15185	-0.0883	-0.04177	-0.00213	0.06306	0.09973	0.19242	0.26811	0.27198	0.32513	0.31243	-0.00923	-0.08743	-0.07163	-0.06537	-0.07766	0.01345	0.11312	0.19494	0.24132	0.29965	0.35839	0.36592	0.30245	-0.08644	-0.09692	-0.08687	-0.0638	-0.0067	0.05453	0.13307	0.21622	0.25128	0.28468	0.31974	0.31263
5.75	-0.27804	-0.26717	-0.21441	-0.1709	-0.13435	-0.10755	-0.03821	0.03812	0.08853	0.12036	0.16589	0.15503	-0.17016	-0.24136	-0.19586	-0.20754	-0.20372	-0.11848	-0.02524	0.04849	0.07236	0.13154	0.20433	0.21328	0.13701	-0.23686	-0.23418	-0.2373	-0.21563	-0.16583	-0.10139	-0.02671	0.06461	0.09052	0.1355	0.16802	0.14785
5.8	-0.38244	-0.38693	-0.34711	-0.31348	-0.31288	-0.25172	-0.2279	-0.16347	-0.10528	-0.08899	-0.0717	-0.07033	-0.30107	-0.37034	-0.36078	-0.36551	-0.36663	-0.31214	-0.22667	-0.15933	-0.13728	-0.09448	0.02378	0.02501	-0.07452	-0.37599	-0.38186	-0.37884	-0.36626	-0.32453	-0.26888	-0.22333	-0.14499	-0.11935	-0.07926	-0.06271	-0.06125
5.85	-0.45577	-0.46044	-0.44121	-0.41819	-0.40583	-0.36124	-0.34827	-0.29084	-0.24829	-0.23784	-0.22108	-0.21482	-0.42163	-0.43479	-0.44023	-0.42928	-0.4347	-0.39909	-0.33943	-0.29352	-0.29792	-0.24485	-0.18012	-0.17184	-0.25499	-0.44814	-0.44961	-0.45844	-0.43993	-0.40035	-0.37551	-0.34596	-0.29519	-0.25812	-0.23744	-0.21452	-0.24876
5.9	-0.48294	-0.48963	-0.49549	-0.48098	-0.47928	-0.45452	-0.47651	-0.42723	-0.40884	-0.40017	-0.40359	-0.3943	-0.48257	-0.48938	-0.48889	-0.48249	-0.50289	-0.48133	-0.46048	-0.43676	-0.43698	-0.40487	-0.33218	-0.32342	-0.41504	-0.49407	-0.49157	-0.50253	-0.49376	-0.48293	-0.4738	-0.45922	-0.4422	-0.42301	-0.41079	-0.40351	-0.41281
5.95	-0.45682	-0.46126	-0.48877	-0.49517	-0.49454	-0.50627	-0.53375	-0.5151	-0.5189	-0.53166	-0.53051	-0.5393	-0.49735	-0.47804	-0.49783	-0.49391	-0.48552	-0.50415	-0.52529	-0.51806	-0.53101	-0.53309	-0.49862	-0.49215	-0.53554	-0.49808	-0.49176	-0.49727	-0.50121	-0.5156	-0.52132	-0.54348	-0.53014	-0.5368	-0.53904	-0.54093	-0.54367
6	-0.38234	-0.39035	-0.44593	-0.45468	-0.47582	-0.50754	-0.54526	-0.55742	-0.58304	-0.60231	-0.62001	-0.62157	-0.4556	-0.41853	-0.43792	-0.43874	-0.45158	-0.48387	-0.54324	-0.56877	-0.59917	-0.60708	-0.58402	-0.58307	-0.62447	-0.45081	-0.44657	-0.44022	-0.45991	-0.48245	-0.52703	-0.57522	-0.5867	-0.60448	-0.63366	-0.62846	-0.62747
6.05	-0.28408	-0.30338	-0.32665	-0.3764	-0.40234	-0.43673	-0.49801	-0.54036	-0.56933	-0.60689	-0.6264	-0.63434	-0.37276	-0.32865	-0.35049	-0.35845	-0.36057	-0.40322	-0.504	-0.53205	-0.57812	-0.61413	-0.63342	-0.63243	-0.62432	-0.36765	-0.3514	-0.34945	-0.3748	-0.41271	-0.46018	-0.52976	-0.56908	-0.60383	-0.62778	-0.63911	-0.63717
6.1	-0.15019	-0.15662	-0.20347	-0.24949	-0.29533	-0.34215	-0.40818	-0.46315	-0.52053	-0.54625	-0.57292	-0.58359	-0.25145	-0.20078	-0.2094	-0.22473	-0.22667	-0.29438	-0.3976	-0.45164	-0.51555	-0.55543	-0.59842	-0.59966	-0.59226	-0.23169	-0.2207	-0.2234	-0.24914	-0.30233	-0.36745	-0.39334	-0.49813	-0.54407	-0.57301	-0.59715	-0.60026
6.15	-0.0131	-0.01568	-0.07876	-0.11085	-0.16436	-0.22058	-0.29087	-0.35878	-0.41417	-0.45139	-0.48266	-0.49642	-0.11639	-0.05601	-0.08777	-0.08593	-0.10163	-0.1671	-0.28395	-0.36047	-0.40073	-0.4649	-0.52783	-0.53282	-0.47871	-0.08915	-0.08084	-0.09221	-0.11273	-0.16594	-0.24495	-0.21292	-0.40081	-0.45552	-0.49337	-0.51456	-0.50324
6.2	0.1028	0.10626	0.06425	0.01746	-0.01977	-0.07377	-0.12599	-0.20488	-0.27377	-0.30142	-0.33871	-0.33803	0.0022	0.07386	0.05678	0.05076	0.03377	-0.03219	-0.15178	-0.22395	-0.25532	-0.30372	-0.4025	-0.40194	-0.33607	0.04536	0.06251	0.0666	0.03694	-0.00313	-0.08893	-0.07961	-0.24967	-0.30843	-0.33471	-0.37625	-0.34944
6.25	0.22389	0.22794	0.18826	0.16543	0.1203	0.05734	0.0064	-0.06661	-0.1298	-0.14536	-0.18327	-0.17355	0.14777	0.20053	0.17495	0.18275	0.15937	0.10886	0.00581	-0.05911	-0.10308	-0.15566	-0.22964	-0.23666	-0.17237	0.16659	0.17169	0.17274	0.1654	0.1099	0.07233	0.03226	-0.09576	-0.14048	-0.16869	-0.1995	-0.1851
6.3	0.31339	0.31878	0.28435	0.27362	0.23842	0.18672	0.15973	0.09109	0.04416	0.03843	0.02756	0.01332	0.25712	0.29591	0.2907	0.28395	0.27801	0.2243	0.154	0.11607	0.07352	0.03286	-0.04273	-0.04973	-6.73009E-4	0.27495	0.29043	0.28228	0.27443	0.23698	0.22947	0.15278	0.08287	0.04032	0.01841	0.00499	-0.00846
6.35	0.37975	0.38312	0.36568	0.34914	0.34212	0.29781	0.28822	0.22641	0.19555	0.21621	0.18072	0.19446	0.35407	0.3845	0.36884	0.35885	0.34787	0.33445	0.26385	0.24588	0.23744	0.2047	0.14717	0.1235	0.19075	0.36175	0.37337	0.3642	0.35533	0.33984	0.33788	0.26517	0.2145	0.19754	0.18596	0.16553	0.18223
6.4	0.41263	0.42981	0.42973	0.39685	0.40216	0.38823	0.3916	0.3569	0.32976	0.34601	0.32549	0.3411	0.40644	0.41589	0.40621	0.42293	0.42043	0.41471	0.36842	0.36159	0.36377	0.34956	0.28945	0.26907	0.34027	0.42116	0.42646	0.41897	0.42554	0.41242	0.40084	0.34678	0.35197	0.33174	0.33185	0.33129	0.32324
6.45	0.43086	0.44142	0.44961	0.42659	0.45643	0.44682	0.45511	0.44776	0.43477	0.44753	0.43956	0.4448	0.44523	0.4437	0.44837	0.44646	0.43922	0.45909	0.43752	0.44469	0.4702	0.4484	0.42439	0.41955	0.46638	0.44064	0.45358	0.45006	0.45433	0.44744	0.44902	0.43771	0.43928	0.44698	0.45336	0.42828	0.45445
6.5	0.41366	0.42362	0.45129	0.44653	0.47268	0.4753	0.50149	0.48736	0.50629	0.51758	0.51967	0.51913	0.45445	0.44549	0.44876	0.45029	0.44831	0.47802	0.47371	0.49944	0.53611	0.51416	0.51997	0.51776	0.54902	0.45012	0.45799	0.45396	0.46503	0.4711	0.47682	0.48825	0.50311	0.51251	0.51751	0.52235	0.52982
6.55	0.3935	0.40245	0.41766	0.43759	0.46753	0.47122	0.50687	0.52365	0.53904	0.55804	0.57189	0.57522	0.42066	0.40883	0.40892	0.4241	0.43628	0.47417	0.49772	0.52131	0.56848	0.56003	0.57058	0.57032	0.59408	0.4298	0.42801	0.43787	0.44124	0.4561	0.48463	0.51061	0.54348	0.55907	0.56337	0.57319	0.58986
6.6	0.34785	0.35265	0.37929	0.38753	0.42934	0.44339	0.49199	0.51994	0.54536	0.5641	0.57954	0.58427	0.38762	0.36131	0.36666	0.37994	0.39423	0.43093	0.46213	0.51726	0.55025	0.55183	0.59615	0.59611	0.59972	0.37535	0.38557	0.37807	0.40072	0.41681	0.44848	0.49874	0.54794	0.56208	0.5733	0.5818	0.59393
6.65	0.28677	0.30005	0.32124	0.33775	0.38617	0.40749	0.44481	0.47824	0.52186	0.52976	0.56705	0.57538	0.34306	0.29622	0.32253	0.33569	0.32813	0.38436	0.45172	0.48729	0.52528	0.54404	0.59429	0.59502	0.57583	0.33229	0.3252	0.32314	0.34033	0.35733	0.4071	0.45948	0.51184	0.53845	0.55555	0.58567	0.58755
6.7	0.18684	0.19388	0.23808	0.25352	0.30519	0.32152	0.3993	0.42502	0.46379	0.48363	0.51208	0.52027	0.24267	0.22715	0.22546	0.24412	0.26059	0.31195	0.36428	0.41597	0.47661	0.48696	0.53309	0.53355	0.53403	0.25463	0.24725	0.25283	0.26589	0.29258	0.34129	0.40415	0.45551	0.48056	0.51339	0.53164	0.54152
6.75	0.08029	0.10718	0.14191	0.17799	0.21028	0.23302	0.26934	0.35083	0.39267	0.40914	0.46448	0.44148	0.18952	0.12515	0.15815	0.15666	0.15809	0.22789	0.30265	0.34591	0.38941	0.40533	0.48861	0.49243	0.45548	0.15161	0.12147	0.13878	0.15461	0.18848	0.25474	0.31926	0.38725	0.42044	0.44474	0.46483	0.45817
6.8	-0.01612	-0.00873	0.03782	0.06042	0.11139	0.14466	0.19701	0.26056	0.3064	0.32511	0.35272	0.36095	0.08492	0.00906	0.0309	0.03478	0.0427	0.11738	0.19358	0.24499	0.30806	0.33882	0.40868	0.40805	0.38333	0.0595	0.04476	0.06051	0.07932	0.1092	0.17002	0.22428	0.29849	0.3265	0.36106	0.38947	0.38432
6.85	-0.15195	-0.15756	-0.09837	-0.06929	-0.01803	0.02342	0.07251	0.14189	0.18575	0.19992	0.24109	0.25087	-0.04722	-0.13543	-0.09948	-0.10108	-0.07691	-0.01456	0.06826	0.12408	0.1826	0.21212	0.26079	0.26627	0.23069	-0.09699	-0.09894	-0.09515	-0.07624	-0.02612	0.02784	0.09801	0.16629	0.23345	0.24579	0.26294	0.25194
6.9	-0.26897	-0.28376	-0.22713	-0.19818	-0.14943	-0.10623	-0.05246	0.00294	0.06639	0.08027	0.10811	0.13653	-0.1826	-0.24085	-0.22649	-0.21714	-0.21005	-0.13193	-0.05689	-0.0044	0.06288	0.10419	0.16115	0.165	0.10955	-0.19535	-0.215	-0.19844	-0.19395	-0.13751	-0.08266	-0.01561	0.04067	0.09412	0.12507	0.14488	0.14867
6.95	-0.40667	-0.4101	-0.36834	-0.31694	-0.27284	-0.2378	-0.17686	-0.11946	-0.05328	-0.05465	-0.02753	-0.01546	-0.31094	-0.36958	-0.3654	-0.36129	-0.34611	-0.27966	-0.18634	-0.14499	-0.0748	-0.04961	0.02444	0.02378	-0.00594	-0.33233	-0.34048	-0.34068	-0.33129	-0.27746	-0.21827	-0.14369	-0.08379	-0.03486	-0.01118	0.01636	0.00912
7	-0.4806	-0.48415	-0.44406	-0.44884	-0.38596	-0.36417	-0.30941	-0.24546	-0.20418	-0.19223	-0.16489	-0.13775	-0.42147	-0.46231	-0.44435	-0.46123	-0.45128	-0.38419	-0.2946	-0.24809	-0.22263	-0.1763	-0.10302	-0.09876	-0.13638	-0.44694	-0.45806	-0.43928	-0.43778	-0.39216	-0.33373	-0.29097	-0.19825	-0.16731	-0.12951	-0.1274	-0.11503
7.05	-0.55439	-0.57322	-0.53695	-0.51652	-0.47753	-0.47743	-0.41769	-0.3839	-0.33732	-0.31367	-0.30913	-0.28401	-0.50523	-0.5494	-0.54727	-0.53295	-0.52553	-0.48506	-0.41081	-0.37632	-0.3599	-0.30722	-0.2477	-0.24291	-0.27898	-0.49987	-0.53182	-0.52346	-0.51362	-0.48976	-0.43748	-0.38597	-0.34403	-0.30979	-0.29315	-0.26547	-0.2662
7.1	-0.5943	-0.5893	-0.58127	-0.56692	-0.55227	-0.53102	-0.5166	-0.49196	-0.46607	-0.43387	-0.42652	-0.40915	-0.56102	-0.59015	-0.58653	-0.57991	-0.58679	-0.55957	-0.50606	-0.47502	-0.46767	-0.42614	-0.38537	-0.3805	-0.40651	-0.55944	-0.58154	-0.57371	-0.56701	-0.55014	-0.51935	-0.48307	-0.44566	-0.42767	-0.42505	-0.4005	-0.40044
7.15	-0.61156	-0.59883	-0.61115	-0.60346	-0.59105	-0.59031	-0.58923	-0.5754	-0.55905	-0.53974	-0.53677	-0.53454	-0.59638	-0.61726	-0.60888	-0.60999	-0.60019	-0.58919	-0.55867	-0.56727	-0.5427	-0.53757	-0.51034	-0.50709	-0.5317	-0.58692	-0.60366	-0.59167	-0.59981	-0.59	-0.5844	-0.57303	-0.55417	-0.5314	-0.55465	-0.50476	-0.52233
7.2	-0.566	-0.58059	-0.58828	-0.60705	-0.60413	-0.59934	-0.63024	-0.62057	-0.62929	-0.62501	-0.6229	-0.62124	-0.58742	-0.58163	-0.59405	-0.58907	-0.58532	-0.60251	-0.59485	-0.61464	-0.63521	-0.62884	-0.60655	-0.59084	-0.60722	-0.58137	-0.60731	-0.59053	-0.59249	-0.60603	-0.60255	-0.62238	-0.62148	-0.61775	-0.62618	-0.63373	-0.60993
7.25	-0.49554	-0.50771	-0.53064	-0.5571	-0.56758	-0.58773	-0.62437	-0.63522	-0.65389	-0.66702	-0.67858	-0.68819	-0.53536	-0.51109	-0.54724	-0.52002	-0.53991	-0.57437	-0.59038	-0.63812	-0.6571	-0.66183	-0.64958	-0.64915	-0.67837	-0.51005	-0.52094	-0.53166	-0.53341	-0.54418	-0.58702	-0.63046	-0.63246	-0.65616	-0.6752	-0.67736	-0.67873
7.3	-0.37179	-0.38592	-0.43946	-0.46941	-0.50507	-0.52407	-0.60854	-0.61588	-0.66408	-0.69623	-0.71669	-0.71867	-0.4522	-0.41167	-0.42893	-0.43634	-0.45069	-0.51494	-0.55294	-0.62522	-0.67464	-0.68531	-0.70423	-0.70346	-0.73044	-0.44323	-0.43229	-0.44335	-0.46402	-0.49791	-0.55364	-0.61341	-0.6403	-0.67902	-0.69279	-0.72278	-0.72637
7.35	-0.21906	-0.24607	-0.29188	-0.33808	-0.40268	-0.43024	-0.54905	-0.56965	-0.6496	-0.68687	-0.72244	-0.71773	-0.31723	-0.26666	-0.29423	-0.29032	-0.31939	-0.40671	-0.4993	-0.58888	-0.65463	-0.67611	-0.71219	-0.71211	-0.71586	-0.28519	-0.30511	-0.29348	-0.33605	-0.38449	-0.47148	-0.55357	-0.62455	-0.65778	-0.68663	-0.72101	-0.7254
7.4	-0.04984	-0.05136	-0.12857	-0.18588	-0.24751	-0.30751	-0.41506	-0.47477	-0.56242	-0.60984	-0.65911	-0.65952	-0.15987	-0.09782	-0.11591	-0.11905	-0.14393	-0.26197	-0.36955	-0.48788	-0.57029	-0.62873	-0.68795	-0.68984	-0.66452	-0.11458	-0.1282	-0.12291	-0.16044	-0.22095	-0.34519	-0.45305	-0.53469	-0.61215	-0.65187	-0.68132	-0.66839
7.45	0.12584	0.1311	0.06082	-0.00989	-0.0911	-0.13537	-0.29115	-0.35479	-0.45481	-0.50806	-0.55953	-0.58423	0.01546	0.09909	0.05584	0.04836	0.01559	-0.08157	-0.23195	-0.35627	-0.46117	-0.5303	-0.61442	-0.61836	-0.5734	0.05075	0.05844	0.05393	0.01383	-0.07068	-0.18486	-0.32175	-0.43124	-0.50838	-0.54522	-0.58099	-0.59088
7.5	0.30444	0.2779	0.21577	0.15406	0.0792	0.0511	-0.10232	-0.19537	-0.29055	-0.36965	-0.38141	-0.43665	0.21642	0.24747	0.2234	0.21017	0.21104	0.083	-0.06012	-0.19351	-0.31639	-0.38337	-0.44969	-0.45501	-0.44454	0.20768	0.21795	0.20668	0.17168	0.08174	-0.03992	-0.16435	-0.26319	-0.35634	-0.40017	-0.43508	-0.46547
7.55	0.44698	0.43735	0.39088	0.32143	0.26076	0.19579	0.06993	-0.01528	-0.12171	-0.17398	-0.19003	-0.23715	0.36186	0.42138	0.39615	0.38031	0.35645	0.23404	0.12623	-0.0141	-0.11593	-0.18293	-0.27645	-0.27606	-0.24911	0.38575	0.40499	0.39488	0.35576	0.2657	0.15684	0.01665	-0.08251	-0.16102	-0.21644	-0.25394	-0.26619
7.6	0.56069	0.56531	0.5261	0.47452	0.40318	0.3438	0.27266	0.17863	0.07276	0.05034	0.00771	-0.00839	0.49644	0.55544	0.53355	0.54284	0.5055	0.40169	0.28633	0.18093	0.09223	0.03871	-0.06251	-0.06988	-0.02717	0.53994	0.54526	0.52373	0.50039	0.41256	0.30754	0.21159	0.1208	0.03747	-0.01439	-0.04083	-0.04503
7.65	0.67674	0.66569	0.6511	0.59595	0.53489	0.52682	0.42592	0.35812	0.28228	0.24451	0.22406	0.19694	0.60995	0.66171	0.6537	0.64246	0.60824	0.54193	0.45603	0.33504	0.30875	0.24337	0.13478	0.12909	0.18852	0.63802	0.64156	0.64358	0.61978	0.55347	0.48434	0.3949	0.30713	0.23648	0.21185	0.16519	0.18809
7.7	0.7417	0.76407	0.7421	0.70237	0.65011	0.63631	0.57732	0.51747	0.46769	0.43114	0.409	0.37865	0.7092	0.75198	0.73927	0.73228	0.72732	0.65826	0.60732	0.52101	0.4709	0.42564	0.33098	0.3238	0.37801	0.71956	0.73963	0.72399	0.70689	0.66527	0.59549	0.52835	0.47229	0.42945	0.39259	0.35903	0.36697
7.75	0.77259	0.79472	0.77753	0.78138	0.74122	0.71869	0.69482	0.65212	0.60936	0.60831	0.58831	0.59239	0.76026	0.79551	0.7918	0.78852	0.79549	0.73849	0.7258	0.66559	0.63283	0.60521	0.52718	0.52778	0.55467	0.77727	0.77674	0.79	0.76385	0.74839	0.70782	0.65837	0.61647	0.59921	0.56566	0.55448	0.55107
7.8	0.76722	0.77486	0.7955	0.80381	0.79137	0.78909	0.77841	0.7703	0.74724	0.74376	0.72159	0.72824	0.78168	0.7869	0.78807	0.81156	0.80942	0.78262	0.7888	0.76736	0.75366	0.73846	0.68265	0.67837	0.69997	0.7908	0.80028	0.78444	0.81039	0.78295	0.77936	0.75886	0.73353	0.74532	0.72302	0.71155	0.70566
7.85	0.69925	0.71517	0.73313	0.75513	0.77326	0.79118	0.82227	0.82389	0.82394	0.84966	0.83172	0.8439	0.77141	0.7284	0.76212	0.76169	0.76094	0.7747	0.8155	0.82397	0.85102	0.83961	0.81071	0.80815	0.83689	0.7394	0.73145	0.73729	0.7534	0.76918	0.79136	0.80238	0.81337	0.83674	0.82757	0.8266	0.81702
7.9	0.57024	0.58597	0.65659	0.68413	0.71298	0.75085	0.82498	0.8405	0.88043	0.90272	0.91138	0.9197	0.67455	0.63109	0.6399	0.66293	0.67104	0.71958	0.81505	0.84241	0.89108	0.91552	0.89335	0.89321	0.90014	0.64283	0.64114	0.63385	0.66563	0.69929	0.75585	0.7998	0.84712	0.88154	0.89376	0.90965	0.909
7.95	0.38335	0.4205	0.48348	0.55519	0.62539	0.64284	0.80668	0.80884	0.88224	0.93339	0.94444	0.96331	0.51142	0.43925	0.48802	0.49857	0.52612	0.59547	0.75483	0.82069	0.90568	0.94416	0.941	0.94172	0.95716	0.50231	0.46815	0.48765	0.51377	0.58747	0.67765	0.76492	0.85323	0.90993	0.93986	0.95683	0.96005
8	0.2023	0.20332	0.2731	0.36476	0.43034	0.49226	0.67301	0.71282	0.8221	0.8583	0.93007	0.9386	0.31053	0.24565	0.29096	0.3136	0.33799	0.44931	0.61912	0.73315	0.82358	0.90093	0.93671	0.94044	0.94468	0.27697	0.26714	0.25987	0.30099	0.39503	0.53037	0.65303	0.78334	0.84811	0.90812	0.94691	0.93958
8.05	-0.00666	0.01213	0.07392	0.17261	0.27458	0.33999	0.56236	0.61432	0.75557	0.79176	0.87045	0.85692	0.12115	0.01299	0.07836	0.0905	0.16019	0.27515	0.48547	0.63399	0.71374	0.79838	0.87373	0.87785	0.86499	0.06306	0.04497	0.05828	0.11496	0.20688	0.3631	0.51697	0.69146	0.78367	0.83953	0.87603	0.84599
8.1	-0.20108	-0.17757	-0.12731	-0.01701	0.08365	0.12735	0.36736	0.41789	0.55873	0.65002	0.70155	0.73155	-0.09219	-0.16367	-0.10988	-0.09819	-0.03042	0.11285	0.31335	0.44802	0.58431	0.65783	0.73896	0.7455	0.73056	-0.12706	-0.12823	-0.13214	-0.07389	0.04115	0.20037	0.37488	0.51669	0.62956	0.69685	0.72377	0.73734
8.15	-0.35422	-0.34936	-0.30854	-0.22508	-0.13094	-0.02262	0.1476	0.23878	0.40254	0.4292	0.49841	0.49864	-0.27166	-0.34185	-0.31763	-0.29338	-0.26407	-0.13008	0.09702	0.23909	0.36588	0.43716	0.54394	0.54471	0.53471	-0.28672	-0.31047	-0.31408	-0.25134	-0.16689	0.01279	0.15811	0.30725	0.39634	0.48429	0.53423	0.54511
8.2	-0.49931	-0.48546	-0.44374	-0.36494	-0.27947	-0.22605	-0.08447	0.02963	0.13973	0.20675	0.25302	0.29591	-0.41654	-0.46075	-0.40874	-0.43644	-0.38288	-0.25875	-0.07043	0.04038	0.14663	0.22754	0.33344	0.34163	0.30228	-0.43405	-0.43897	-0.43619	-0.38863	-0.30506	-0.19035	-0.02933	0.11893	0.23088	0.24875	0.32579	0.29226
8.25	-0.59921	-0.59011	-0.58954	-0.51751	-0.46073	-0.38734	-0.25163	-0.21315	-0.09657	-0.05362	-0.0127	-0.00148	-0.55786	-0.595	-0.57846	-0.5839	-0.51817	-0.44954	-0.31179	-0.21811	-0.14512	-0.04235	0.03287	0.04303	-0.00682	-0.54592	-0.58161	-0.5744	-0.54089	-0.48272	-0.3628	-0.25702	-0.12907	-0.07404	-0.02461	0.0415	-0.00703
8.3	-0.65866	-0.6954	-0.66843	-0.60618	-0.58536	-0.52433	-0.46516	-0.3949	-0.32276	-0.26911	-0.2513	-0.22209	-0.62945	-0.67757	-0.65636	-0.651	-0.62185	-0.57634	-0.45872	-0.38933	-0.34318	-0.25241	-0.19251	-0.18304	-0.26557	-0.61605	-0.65022	-0.63943	-0.60612	-0.56144	-0.48835	-0.40619	-0.32504	-0.28016	-0.24029	-0.1997	-0.21449
8.35	-0.70677	-0.70477	-0.70272	-0.69794	-0.66966	-0.62653	-0.58384	-0.56849	-0.51937	-0.50217	-0.47568	-0.48183	-0.6971	-0.70367	-0.7054	-0.71125	-0.69343	-0.66348	-0.5913	-0.57395	-0.51845	-0.48602	-0.4057	-0.40496	-0.46321	-0.70963	-0.69279	-0.69832	-0.68414	-0.66649	-0.61434	-0.56784	-0.52912	-0.49431	-0.47745	-0.45009	-0.43552
8.4	-0.70475	-0.72373	-0.73893	-0.7151	-0.71913	-0.69766	-0.68174	-0.68445	-0.64596	-0.66476	-0.656	-0.63618	-0.72275	-0.72237	-0.71686	-0.72641	-0.72008	-0.7288	-0.68365	-0.67338	-0.69572	-0.64466	-0.59179	-0.58572	-0.6239	-0.69306	-0.70598	-0.71808	-0.71539	-0.71588	-0.68956	-0.68685	-0.64943	-0.63324	-0.6414	-0.60548	-0.61498
8.45	-0.67433	-0.71286	-0.71621	-0.70353	-0.7391	-0.71882	-0.74467	-0.73909	-0.74759	-0.75523	-0.75914	-0.76938	-0.71746	-0.70798	-0.70144	-0.7052	-0.70692	-0.72921	-0.70631	-0.73466	-0.77605	-0.7665	-0.75971	-0.75626	-0.75896	-0.71495	-0.69894	-0.69123	-0.71143	-0.72078	-0.71975	-0.73083	-0.73418	-0.72721	-0.73361	-0.72945	-0.74993
8.5	-0.62375	-0.64156	-0.66641	-0.69271	-0.71484	-0.71771	-0.75951	-0.78012	-0.80201	-0.8192	-0.82969	-0.83779	-0.67573	-0.66393	-0.6489	-0.67168	-0.67075	-0.72727	-0.73552	-0.78847	-0.82834	-0.83717	-0.8244	-0.8219	-0.85483	-0.66818	-0.6558	-0.66219	-0.66059	-0.69664	-0.73197	-0.75762	-0.77813	-0.8049	-0.80224	-0.82236	-0.84457
8.55	-0.52613	-0.53788	-0.59281	-0.60498	-0.67072	-0.67101	-0.74905	-0.76204	-0.81255	-0.85488	-0.86383	-0.87583	-0.60044	-0.56275	-0.56184	-0.59282	-0.60726	-0.66048	-0.71257	-0.76221	-0.82769	-0.86053	-0.87419	-0.87359	-0.86126	-0.57208	-0.5673	-0.57016	-0.58729	-0.61906	-0.68991	-0.7529	-0.79666	-0.81845	-0.84664	-0.84355	-0.86245
8.6	-0.3959	-0.4146	-0.44522	-0.52185	-0.59263	-0.60669	-0.7279	-0.72766	-0.82307	-0.86437	-0.90361	-0.91333	-0.48051	-0.44654	-0.45157	-0.47047	-0.48947	-0.594	-0.6774	-0.75684	-0.85319	-0.87071	-0.90704	-0.90611	-0.90146	-0.45226	-0.46153	-0.45099	-0.49043	-0.54822	-0.64784	-0.72752	-0.80914	-0.84464	-0.87701	-0.89841	-0.90393
8.65	-0.26932	-0.26695	-0.3302	-0.39009	-0.48743	-0.5028	-0.67742	-0.7158	-0.80546	-0.86265	-0.90696	-0.90516	-0.35369	-0.28208	-0.31821	-0.34669	-0.38282	-0.47697	-0.60707	-0.71132	-0.8173	-0.87098	-0.90424	-0.90358	-0.91272	-0.35279	-0.31221	-0.31012	-0.35744	-0.43828	-0.56748	-0.67524	-0.76055	-0.85084	-0.88693	-0.90244	-0.9037
8.7	-0.06025	-0.10468	-0.15562	-0.23363	-0.33407	-0.3662	-0.54674	-0.61496	-0.71714	-0.80081	-0.85739	-0.86696	-0.16954	-0.118	-0.13361	-0.17658	-0.20152	-0.34326	-0.49096	-0.61484	-0.75138	-0.82613	-0.88469	-0.88742	-0.86677	-0.17067	-0.12949	-0.15316	-0.21439	-0.29626	-0.43398	-0.58475	-0.68704	-0.78707	-0.84134	-0.8708	-0.8752
8.75	0.16896	0.12738	0.0711	-0.03514	-0.14329	-0.19833	-0.36759	-0.46982	-0.59319	-0.67132	-0.72381	-0.75794	0.02493	0.0894	0.06714	0.04129	0.01805	-0.1367	-0.32711	-0.44939	-0.62625	-0.70529	-0.75955	-0.75919	-0.75082	0.0786	0.06549	0.05641	-5.01796E-4	-0.10913	-0.25621	-0.40828	-0.55525	-0.66652	-0.7212	-0.75812	-0.76288
8.8	0.39408	0.39192	0.30034	0.20874	0.10155	0.02413	-0.17001	-0.25513	-0.39172	-0.45932	-0.53236	-0.55591	0.2339	0.33117	0.31049	0.29258	0.22861	0.06979	-0.10858	-0.2843	-0.39228	-0.48455	-0.58451	-0.5904	-0.56526	0.279	0.31828	0.30122	0.24468	0.13648	-0.01957	-0.19298	-0.36237	-0.43576	-0.50156	-0.5788	-0.57631
8.85	0.59477	0.55436	0.52228	0.43147	0.32463	0.25984	0.04505	-0.02091	-0.15801	-0.24311	-0.31499	-0.34221	0.46526	0.54468	0.51967	0.50035	0.43538	0.30202	0.08935	-0.04168	-0.15017	-0.27313	-0.37302	-0.37895	-0.32801	0.49115	0.4939	0.51102	0.44174	0.36107	0.18663	0.02644	-0.13104	-0.21682	-0.303	-0.34763	-0.34703
8.9	0.706	0.71377	0.65299	0.56108	0.48356	0.43475	0.2475	0.16985	0.05756	-0.03501	-0.07984	-0.10082	0.63299	0.67794	0.6661	0.62555	0.60922	0.47252	0.2877	0.17581	0.05396	-0.05117	-0.15579	-0.163	-0.11	0.63203	0.65837	0.65965	0.59344	0.50881	0.34914	0.20496	0.07382	-0.00817	-0.07455	-0.12201	-0.12496
8.95	0.7859	0.78536	0.76852	0.71419	0.61731	0.56823	0.44531	0.35902	0.2559	0.20636	0.16689	0.1553	0.71908	0.76752	0.77771	0.74388	0.6918	0.6226	0.46317	0.36183	0.26299	0.2137	0.08131	0.08139	0.13872	0.74739	0.74873	0.74194	0.72917	0.66127	0.52313	0.41483	0.28179	0.2268	0.18463	0.12118	0.11446
9	0.79777	0.79786	0.78877	0.75679	0.71198	0.68845	0.61544	0.55469	0.46645	0.45261	0.39523	0.3902	0.78532	0.78298	0.81466	0.81409	0.77266	0.71545	0.59296	0.55954	0.47652	0.42943	0.34918	0.34209	0.35644	0.81148	0.81333	0.8099	0.79466	0.73131	0.65318	0.58425	0.4697	0.4507	0.386	0.34613	0.35427
9.05	0.76078	0.7588	0.75979	0.76697	0.73922	0.73618	0.72036	0.66684	0.63617	0.6408	0.60953	0.60703	0.79511	0.76163	0.7935	0.79337	0.77751	0.74952	0.6914	0.68098	0.68039	0.64016	0.5834	0.5783	0.5937	0.77669	0.77513	0.76555	0.78828	0.75831	0.7441	0.68876	0.63401	0.61947	0.60381	0.56658	0.60453
9.1	0.67135	0.68342	0.7019	0.71759	0.72495	0.73454	0.74956	0.76244	0.77486	0.80125	0.77603	0.75889	0.73079	0.69946	0.72569	0.70881	0.71115	0.74503	0.72731	0.77918	0.80576	0.77771	0.74366	0.73893	0.76908	0.69073	0.70388	0.70165	0.72266	0.74032	0.75956	0.75663	0.75053	0.76078	0.77145	0.74263	0.77496
9.15	0.47716	0.51525	0.54582	0.61046	0.65579	0.66962	0.68828	0.81028	0.85642	0.88699	0.90048	0.9156	0.58049	0.51232	0.5523	0.5492	0.57202	0.63786	0.73342	0.81339	0.85884	0.88819	0.86454	0.86433	0.90414	0.55376	0.56043	0.53675	0.57116	0.63927	0.69622	0.78999	0.82882	0.85506	0.90725	0.88079	0.90639
9.2	0.32186	0.34219	0.4105	0.45079	0.54518	0.58887	0.64727	0.77829	0.8579	0.92765	0.9843	0.97371	0.43656	0.35036	0.39717	0.39312	0.42764	0.57441	0.65095	0.82197	0.90986	0.9223	0.96477	0.9628	0.97745	0.40259	0.39516	0.41304	0.44707	0.54115	0.63629	0.75883	0.86311	0.92453	0.93775	0.97052	0.96719
9.25	0.13706	0.1705	0.20697	0.28013	0.40878	0.44456	0.60077	0.72507	0.82721	0.91897	0.95816	0.95715	0.19896	0.17013	0.18433	0.22473	0.27581	0.41091	0.55	0.7166	0.83196	0.90575	0.96206	0.96344	0.95541	0.17422	0.18112	0.20148	0.22441	0.333	0.49524	0.66903	0.79952	0.88393	0.94411	0.96263	0.99164
9.3	-0.03371	-0.03374	0.02992	0.12932	0.24793	0.2611	0.50764	0.5805	0.71231	0.82324	0.89258	0.90822	0.04637	0.00375	0.00612	0.0439	0.10392	0.24821	0.41164	0.59502	0.76246	0.82196	0.89404	0.89593	0.90541	0.00266	0.00662	0.02171	0.05118	0.20463	0.36032	0.54926	0.70469	0.77803	0.87221	0.90433	0.92382
9.35	-0.26951	-0.23449	-0.14898	-0.06935	0.07403	0.10597	0.36359	0.42406	0.54172	0.65154	0.73821	0.73461	-0.13494	-0.22433	-0.20708	-0.18085	-0.12508	0.03519	0.2289	0.441	0.59344	0.6992	0.79062	0.79024	0.75402	-0.17492	-0.16556	-0.17029	-0.1222	-0.00509	0.19412	0.37559	0.50933	0.62887	0.71846	0.76214	0.77471
9.4	-0.37466	-0.35005	-0.31653	-0.2375	-0.10658	-0.07326	0.12549	0.22453	0.36653	0.44505	0.49908	0.53856	-0.311	-0.34054	-0.33801	-0.3153	-0.25159	-0.09091	0.05105	0.253	0.37514	0.49053	0.58461	0.59048	0.5876	-0.3064	-0.31325	-0.32138	-0.26567	-0.14133	0.01316	0.21587	0.33448	0.44781	0.54029	0.55685	0.54803
9.45	-0.44733	-0.44369	-0.42413	-0.35465	-0.24537	-0.23966	-0.06607	0.01604	0.14569	0.19047	0.2856	0.29366	-0.42766	-0.4334	-0.46414	-0.41832	-0.37346	-0.25947	-0.14281	-0.00999	0.1476	0.23704	0.37614	0.38466	0.32893	-0.43016	-0.43372	-0.43085	-0.39482	-0.29423	-0.15792	-0.00872	0.12707	0.18497	0.25628	0.32848	0.32208
9.5	-0.50943	-0.4881	-0.48537	-0.43357	-0.34757	-0.36253	-0.21349	-0.15701	-0.07279	-0.01347	0.074	0.07641	-0.49433	-0.48742	-0.51406	-0.49495	-0.48705	-0.38127	-0.28045	-0.25364	-0.08047	-0.00433	0.09565	0.09972	0.07399	-0.51146	-0.48834	-0.49241	-0.45014	-0.38257	-0.27837	-0.15488	-0.09512	-0.05104	0.03737	0.07734	0.08567
9.55	-0.56166	-0.556	-0.52256	-0.47706	-0.43533	-0.43088	-0.36027	-0.33619	-0.26528	-0.23657	-0.21468	-0.20711	-0.52418	-0.53519	-0.58144	-0.53202	-0.54807	-0.47159	-0.40554	-0.41704	-0.25654	-0.22136	-0.09378	-0.09418	-0.17454	-0.53382	-0.51982	-0.52128	-0.51627	-0.47579	-0.42434	-0.34098	-0.27635	-0.26701	-0.20072	-0.17317	-0.15114
9.6	-0.55943	-0.54218	-0.5306	-0.52236	-0.48944	-0.51774	-0.48711	-0.46975	-0.40341	-0.41405	-0.3727	-0.3628	-0.55489	-0.55953	-0.56463	-0.55372	-0.55634	-0.51084	-0.51302	-0.49779	-0.45455	-0.41089	-0.32474	-0.32098	-0.36009	-0.52888	-0.52593	-0.55147	-0.50077	-0.5002	-0.46018	-0.45112	-0.40485	-0.39024	-0.38799	-0.38013	-0.36991
9.65	-0.55004	-0.55045	-0.55722	-0.53524	-0.5397	-0.55102	-0.57539	-0.54446	-0.52309	-0.53418	-0.50859	-0.53596	-0.56103	-0.55446	-0.56823	-0.56235	-0.56481	-0.5446	-0.59212	-0.54841	-0.56836	-0.53363	-0.48021	-0.47615	-0.5235	-0.56259	-0.56068	-0.55526	-0.54584	-0.54883	-0.54296	-0.53701	-0.53875	-0.55031	-0.528	-0.50473	-0.5255
9.7	-0.55128	-0.54096	-0.56966	-0.55637	-0.57092	-0.59474	-0.61413	-0.616	-0.62272	-0.63101	-0.63951	-0.62365	-0.58069	-0.54333	-0.57839	-0.5723	-0.57368	-0.57131	-0.63883	-0.60423	-0.63888	-0.63752	-0.61634	-0.61466	-0.60884	-0.5561	-0.55755	-0.56146	-0.5711	-0.58301	-0.58466	-0.5843	-0.62374	-0.62989	-0.60006	-0.61212	-0.60261
9.75	-0.52153	-0.51788	-0.51964	-0.56115	-0.57904	-0.58728	-0.60316	-0.64602	-0.65733	-0.66019	-0.66101	-0.67202	-0.56358	-0.57401	-0.55106	-0.54694	-0.58081	-0.5696	-0.63551	-0.64221	-0.66128	-0.66652	-0.6489	-0.6492	-0.66178	-0.55329	-0.5219	-0.53597	-0.56979	-0.56554	-0.57573	-0.61235	-0.64511	-0.64808	-0.68107	-0.67083	-0.66526
9.8	-0.46091	-0.48427	-0.50383	-0.5423	-0.55003	-0.56689	-0.61122	-0.63523	-0.65193	-0.65554	-0.68558	-0.6996	-0.53286	-0.50751	-0.51781	-0.53333	-0.53132	-0.54447	-0.6183	-0.63169	-0.66776	-0.69599	-0.68045	-0.68008	-0.68679	-0.53313	-0.51849	-0.53072	-0.53842	-0.55556	-0.57718	-0.6126	-0.63733	-0.65872	-0.67142	-0.71229	-0.67527
9.85	-0.40559	-0.42053	-0.39457	-0.45944	-0.46549	-0.53855	-0.57398	-0.55943	-0.63119	-0.6481	-0.65676	-0.6487	-0.43729	-0.39332	-0.44529	-0.41666	-0.47843	-0.48471	-0.59272	-0.55223	-0.6165	-0.64492	-0.64396	-0.64532	-0.64479	-0.42365	-0.42878	-0.43326	-0.43576	-0.48551	-0.49307	-0.54421	-0.60899	-0.63748	-0.67065	-0.66103	-0.63999
9.9	-0.27585	-0.29385	-0.32572	-0.36669	-0.40616	-0.4312	-0.50898	-0.53552	-0.58089	-0.60364	-0.62221	-0.59567	-0.32993	-0.29955	-0.34991	-0.34159	-0.382	-0.39192	-0.52886	-0.52686	-0.57986	-0.63746	-0.62617	-0.62868	-0.63446	-0.35273	-0.35196	-0.35714	-0.3613	-0.41031	-0.44299	-0.52001	-0.55616	-0.60415	-0.64087	-0.63465	-0.62369
9.95	-0.16541	-0.15785	-0.18854	-0.24474	-0.31417	-0.32674	-0.42311	-0.47076	-0.52296	-0.5487	-0.58915	-0.58699	-0.23119	-0.1733	-0.18022	-0.21283	-0.22498	-0.26957	-0.43104	-0.47728	-0.53024	-0.58174	-0.58721	-0.59807	-0.58413	-0.21588	-0.19628	-0.20303	-0.22714	-0.25022	-0.35117	-0.45649	-0.48585	-0.54386	-0.57425	-0.59433	-0.585
10	-0.01428	-0.01901	-0.07303	-0.13206	-0.20082	-0.23419	-0.35934	-0.39514	-0.49869	-0.51062	-0.56863	-0.58375	-0.10579	-0.04432	-0.07261	-0.07944	-0.12875	-0.19673	-0.35768	-0.42079	-0.49438	-0.53107	-0.55938	-0.55971	-0.57005	-0.11364	-0.08298	-0.08535	-0.09528	-0.18529	-0.24708	-0.37225	-0.48323	-0.5481	-0.53316	-0.55073	-0.55079
10.05	0.14883	0.11182	0.07461	0.0347	-0.05616	-0.09165	-0.27511	-0.29683	-0.39373	-0.43884	-0.52349	-0.51122	0.05898	0.12807	0.09291	0.09021	0.0059	-0.07651	-0.24264	-0.30603	-0.39839	-0.46018	-0.5209	-0.52268	-0.49609	0.07454	0.07602	0.07354	0.05469	-0.03999	-0.15407	-0.25249	-0.38155	-0.43063	-0.48883	-0.51901	-0.5292
10.1	0.27432	0.26765	0.23051	0.15121	0.06429	0.02055	-0.14014	-0.21704	-0.30558	-0.36597	-0.42999	-0.42201	0.21411	0.25786	0.20283	0.19934	0.17823	0.07963	-0.13962	-0.21831	-0.29067	-0.39539	-0.41665	-0.43107	-0.4398	0.21639	0.21394	0.22962	0.16644	0.10958	-0.04777	-0.15719	-0.30642	-0.36651	-0.41204	-0.43739	-0.42555
10.15	0.41446	0.42437	0.36295	0.32418	0.19635	0.15009	0.00558	-0.06084	-0.17316	-0.2312	-0.29251	-0.27409	0.36728	0.38944	0.37097	0.35837	0.3365	0.20094	0.0212	-0.05836	-0.19401	-0.24283	-0.31386	-0.32486	-0.30098	0.34953	0.38307	0.38543	0.32425	0.23542	0.10217	-0.0177	-0.14102	-0.21371	-0.29632	-0.31104	-0.3013
10.2	0.5235	0.51666	0.51182	0.43826	0.30792	0.29847	0.14335	0.08541	-0.02528	-0.06051	-0.14479	-0.1289	0.47047	0.51717	0.50547	0.48417	0.42584	0.34184	0.15689	0.08978	-0.04133	-0.09814	-0.15592	-0.16013	-0.13175	0.47714	0.48095	0.48231	0.4531	0.38631	0.24944	0.10578	5.74208E-4	-0.08573	-0.15081	-0.16937	-0.17482
10.25	0.61044	0.63161	0.58408	0.53959	0.42257	0.41763	0.27476	0.24484	0.13194	0.09992	0.06139	0.05719	0.55155	0.61936	0.58022	0.57539	0.53065	0.44699	0.29589	0.22535	0.14759	0.07257	-0.02257	-0.02706	0.01094	0.56801	0.56859	0.578	0.53645	0.51268	0.37242	0.2482	0.14393	0.07541	0.0463	0.02033	0.02897
10.3	0.6624	0.6412	0.65065	0.60362	0.52143	0.53052	0.38918	0.35689	0.29957	0.23241	0.18895	0.19503	0.63389	0.7025	0.6352	0.64871	0.61057	0.55602	0.41558	0.362	0.28291	0.23217	0.18407	0.17939	0.1937	0.63252	0.66188	0.64747	0.61076	0.57714	0.47334	0.39287	0.27881	0.23725	0.20378	0.18414	0.19999
10.35	0.61721	0.66219	0.65348	0.61913	0.57425	0.57283	0.5283	0.46735	0.41433	0.4121	0.36139	0.37031	0.67022	0.65379	0.64023	0.63581	0.61895	0.56832	0.52726	0.48372	0.45633	0.4079	0.3269	0.32738	0.32393	0.62805	0.64641	0.67106	0.63586	0.59652	0.5236	0.47867	0.41655	0.37108	0.35641	0.34184	0.33788
10.4	0.5729	0.58648	0.61859	0.61723	0.60601	0.60684	0.59154	0.53706	0.52318	0.53488	0.52541	0.51328	0.64355	0.64718	0.60874	0.6065	0.58393	0.63896	0.56879	0.56423	0.5517	0.54695	0.50648	0.50295	0.48808	0.66512	0.61063	0.64929	0.63819	0.62019	0.61359	0.56467	0.55004	0.53612	0.50959	0.5048	0.49197
10.45	0.45672	0.47526	0.51046	0.5046	0.53969	0.55983	0.62093	0.59355	0.63332	0.6707	0.65258	0.65498	0.51753	0.51526	0.48404	0.50252	0.50621	0.5888	0.59898	0.62722	0.66121	0.6565	0.61227	0.60987	0.64442	0.50904	0.47955	0.51364	0.53722	0.52537	0.57766	0.62259	0.61385	0.64279	0.64082	0.63162	0.64385
10.5	0.32006	0.31453	0.38552	0.39717	0.47194	0.48239	0.61464	0.61412	0.66905	0.72158	0.74025	0.74718	0.38322	0.36208	0.36985	0.35825	0.41849	0.50622	0.57529	0.62931	0.71709	0.73377	0.73738	0.73816	0.74723	0.39297	0.37124	0.36641	0.39223	0.48252	0.52894	0.60485	0.68178	0.71243	0.72683	0.71763	0.72807
10.55	0.14757	0.13399	0.19272	0.25178	0.35331	0.3608	0.60571	0.60846	0.7019	0.75086	0.78766	0.79511	0.21295	0.22947	0.21909	0.196	0.27577	0.41921	0.49552	0.63653	0.72416	0.76814	0.80652	0.80701	0.79151	0.20224	0.20433	0.21924	0.2558	0.36515	0.43545	0.57362	0.64733	0.72961	0.75969	0.79673	0.78968
10.6	-0.03344	-0.02655	0.0299	0.10271	0.22139	0.26754	0.51432	0.52707	0.64102	0.72821	0.7715	0.81919	0.0179	0.02075	0.00672	0.01795	0.09221	0.28895	0.41421	0.57842	0.687	0.76387	0.76272	0.76525	0.7796	0.02017	0.05253	0.0115	0.07547	0.20901	0.37345	0.50948	0.64254	0.73427	0.77789	0.82983	0.80957
10.65	-0.15681	-0.16478	-0.11986	-0.05388	0.10197	0.17613	0.44143	0.46553	0.59942	0.68958	0.75028	0.7403	-0.07765	-0.09349	-0.11588	-0.08887	-0.01771	0.10267	0.30889	0.47335	0.60739	0.67629	0.76736	0.77087	0.75778	-0.11487	-0.10814	-0.09385	-0.01624	0.06404	0.23843	0.39865	0.54972	0.65031	0.73066	0.76447	0.76498
10.7	-0.26292	-0.22942	-0.23111	-0.13367	4.05913E-4	0.03723	0.2988	0.34202	0.45917	0.56613	0.63737	0.61714	-0.23364	-0.22858	-0.22019	-0.20871	-0.13957	-0.13691	0.22802	0.36577	0.49062	0.57763	0.5946	0.59578	0.65889	-0.21415	-0.22653	-0.19179	-0.16272	-0.06008	0.10138	0.27375	0.46127	0.54347	0.63849	0.65834	0.67556
10.75	-0.31163	-0.2883	-0.28272	-0.24313	-0.10025	-0.08069	0.16557	0.20729	0.31396	0.32825	0.48033	0.47977	-0.29593	-0.26337	-0.29751	-0.27918	-0.20653	-0.27814	0.0784	0.21713	0.31202	0.40933	0.40892	0.41478	0.51327	-0.27361	-0.26639	-0.24902	-0.19976	-0.12901	0.00778	0.15871	0.29684	0.38893	0.46019	0.47309	0.51025
10.8	-0.31461	-0.31865	-0.28644	-0.27544	-0.20707	-0.14468	-0.00605	0.05226	0.13814	0.14382	0.25638	0.25797	-0.31582	-0.31389	-0.33949	-0.33109	-0.2764	-0.29716	-0.06372	0.04261	0.15066	0.25159	0.26641	0.27152	0.28947	-0.30412	-0.34718	-0.30599	-0.29949	-0.25315	-0.11825	0.02661	0.12806	0.18946	0.26538	0.32337	0.28346
10.85	-0.33413	-0.33033	-0.34267	-0.31495	-0.29506	-0.26285	-0.14458	-0.11047	-0.04573	-0.0624	-0.03246	0.02538	-0.33196	-0.30944	-0.34486	-0.34167	-0.3161	-0.31057	-0.16711	-0.1441	-0.07455	-0.00836	0.03511	0.04075	0.05118	-0.31956	-0.34906	-0.33623	-0.31086	-0.28941	-0.20495	-0.15422	-0.05293	-0.00817	0.02883	0.05728	0.06679
10.9	-0.34045	-0.34795	-0.36572	-0.32501	-0.332	-0.32403	-0.27395	-0.25854	-0.16947	-0.19304	-0.18031	-0.17601	-0.33345	-0.29567	-0.35133	-0.35479	-0.3378	-0.31732	-0.23285	-0.25616	-0.22861	-0.2111	-0.1396	-0.13802	-0.13226	-0.3265	-0.33706	-0.33956	-0.30587	-0.31847	-0.29852	-0.27685	-0.20186	-0.15357	-0.14142	-0.15347	-0.14534
10.95	-0.30982	-0.33905	-0.35176	-0.32758	-0.36829	-0.32427	-0.36229	-0.32925	-0.31849	-0.36995	-0.32537	-0.34055	-0.31643	-0.31407	-0.34419	-0.35428	-0.3381	-0.33943	-0.30374	-0.32199	-0.34265	-0.2918	-0.25914	-0.2555	-0.28288	-0.32178	-0.29479	-0.31916	-0.33386	-0.34726	-0.33797	-0.34457	-0.29267	-0.29249	-0.31951	-0.273	-0.30218
11	-0.27682	-0.3028	-0.31978	-0.32572	-0.37776	-0.37305	-0.40313	-0.40996	-0.41716	-0.46415	-0.4733	-0.47185	-0.29357	-0.30212	-0.29787	-0.30034	-0.28416	-0.33884	-0.33934	-0.41432	-0.42839	-0.43052	-0.41756	-0.41218	-0.4434	-0.31838	-0.31479	-0.30603	-0.31875	-0.37623	-0.40453	-0.37378	-0.39605	-0.45538	-0.47201	-0.42194	-0.4255
11.05	-0.23921	-0.27759	-0.30547	-0.26034	-0.34593	-0.31779	-0.40718	-0.42153	-0.46823	-0.47456	-0.4938	-0.49379	-0.2506	-0.23662	-0.2564	-0.24461	-0.27673	-0.30763	-0.30968	-0.41992	-0.447	-0.47708	-0.46479	-0.46223	-0.48191	-0.25624	-0.26134	-0.26297	-0.26854	-0.30235	-0.35013	-0.37952	-0.421	-0.44976	-0.49427	-0.49341	-0.51193
11.1	-0.21222	-0.23397	-0.26147	-0.23452	-0.28163	-0.28531	-0.39266	-0.39599	-0.45886	-0.45077	-0.5054	-0.47629	-0.20615	-0.20416	-0.22931	-0.19355	-0.23678	-0.2618	-0.27137	-0.43082	-0.45772	-0.50786	-0.4917	-0.48985	-0.49148	-0.22856	-0.21534	-0.21757	-0.25784	-0.30405	-0.33821	-0.36514	-0.45466	-0.44502	-0.50053	-0.49464	-0.51364
11.15	-0.14556	-0.1401	-0.17123	-0.19249	-0.2284	-0.25435	-0.36714	-0.33887	-0.39718	-0.43669	-0.50502	-0.48448	-0.16852	-0.09862	-0.16568	-0.16451	-0.15903	-0.21503	-0.28674	-0.36055	-0.42329	-0.46686	-0.50592	-0.50398	-0.4793	-0.13673	-0.13737	-0.1582	-0.1576	-0.22181	-0.29541	-0.36359	-0.43794	-0.44695	-0.46659	-0.48766	-0.49845
11.2	-0.03351	-0.07036	-0.07402	-0.14112	-0.14325	-0.17408	-0.32362	-0.32559	-0.42272	-0.45073	-0.43584	-0.46589	-0.10246	-0.05763	-0.07727	-0.09877	-0.11574	-0.1778	-0.18949	-0.34384	-0.38361	-0.39936	-0.48919	-0.4886	-0.44429	-0.06205	-0.09006	-0.08114	-0.12386	-0.17122	-0.21638	-0.33222	-0.35263	-0.37798	-0.42202	-0.47044	-0.46079
11.25	0.03017	0.02016	5.79809E-4	-0.01712	-0.09971	-0.09874	-0.26205	-0.26954	-0.31024	-0.37097	-0.38246	-0.42346	-0.00708	0.0203	0.01874	0.00359	-0.02344	-0.10495	-0.13426	-0.27028	-0.34769	-0.37837	-0.39663	-0.39397	-0.4168	0.01145	0.00637	-0.01088	-0.02694	-0.07287	-0.16588	-0.27349	-0.32498	-0.3576	-0.38044	-0.40342	-0.3994
11.3	0.11779	0.09933	0.08731	0.06235	-0.02135	-0.03789	-0.17604	-0.2252	-0.27597	-0.35405	-0.34995	-0.36654	0.08078	0.10997	0.1188	0.09427	0.08487	-0.03072	-0.0864	-0.22387	-0.29045	-0.30826	-0.38543	-0.38348	-0.39827	0.06066	0.09186	0.07314	0.04088	-3.76344E-4	-0.09826	-0.20921	-0.27701	-0.31203	-0.36965	-0.35967	-0.38303
11.35	0.19835	0.17811	0.12971	0.10073	0.03293	0.01432	-0.11879	-0.149	-0.19111	-0.25941	-0.29915	-0.29111	0.14788	0.18856	0.20251	0.17353	0.09665	0.0164	0.02648	-0.15118	-0.24743	-0.31186	-0.30655	-0.3062	-0.32792	0.14929	0.14659	0.15864	0.09798	0.0411	-0.01993	-0.14882	-0.18738	-0.24586	-0.27336	-0.27831	-0.35689
11.4	0.26109	0.23146	0.23298	0.19065	0.14604	0.13801	-0.05574	-0.0856	-0.15307	-0.1803	-0.19806	-0.22737	0.24751	0.21895	0.25456	0.24603	0.18956	0.13716	0.08425	-0.08214	-0.12164	-0.19063	-0.24057	-0.24031	-0.28795	0.22954	0.2356	0.20707	0.20134	0.14513	0.01172	-0.03876	-0.15063	-0.17746	-0.20959	-0.24317	-0.24566
11.45	0.29013	0.28405	0.28189	0.24411	0.20439	0.16635	0.03373	0.03412	-0.01409	-0.06867	-0.11431	-0.12454	0.30439	0.26458	0.29798	0.30254	0.2423	0.19836	0.1682	0.00647	-0.047	-0.12415	-0.15629	-0.15718	-0.17075	0.27889	0.30254	0.26347	0.27564	0.1966	0.10013	0.02732	-0.02404	-0.0831	-0.1087	-0.16085	-0.16935
11.5	0.36669	0.324	0.29492	0.29735	0.2806	0.24294	0.15704	0.11972	0.06175	0.03352	-0.01087	-0.04564	0.35027	0.31617	0.35301	0.35182	0.32383	0.24234	0.2367	0.08933	0.0437	0.00423	-0.03838	-0.03661	-0.07995	0.36022	0.35157	0.3419	0.34077	0.26605	0.19708	0.09371	0.05155	-0.00887	-0.00393	-0.04865	-0.08054
11.55	0.32564	0.3607	0.35439	0.32847	0.30101	0.29532	0.2047	0.20625	0.16033	0.11421	0.07362	0.08608	0.3696	0.32027	0.40258	0.3496	0.30808	0.28832	0.30873	0.18802	0.12444	0.11171	0.07764	0.07627	0.0557	0.35972	0.38582	0.371	0.30065	0.26287	0.24845	0.15342	0.15864	0.15964	0.09032	0.08108	0.05245
11.6	0.30996	0.30358	0.34502	0.33282	0.30947	0.30716	0.23418	0.26221	0.22095	0.23155	0.23179	0.19898	0.36664	0.2971	0.37221	0.34014	0.3607	0.31296	0.35162	0.23078	0.21394	0.1937	0.16273	0.1628	0.1585	0.34995	0.36633	0.31688	0.28682	0.27408	0.28351	0.22903	0.2419	0.19789	0.16044	0.11829	0.12801
11.65	0.29062	0.2669	0.29167	0.30784	0.31456	0.31095	0.29415	0.31502	0.32619	0.29569	0.28652	0.2657	0.30927	0.24398	0.3635	0.31897	0.33137	0.30445	0.36362	0.29441	0.30778	0.28832	0.25805	0.25738	0.26558	0.31236	0.28737	0.26394	0.30273	0.26352	0.29696	0.27066	0.27549	0.2929	0.27637	0.22744	0.23743
11.7	0.2049	0.2414	0.25381	0.27663	0.27891	0.26956	0.31272	0.3427	0.336	0.36093	0.33209	0.32375	0.26842	0.19194	0.2819	0.29741	0.27149	0.2918	0.37769	0.33764	0.3548	0.33889	0.33105	0.33227	0.33086	0.30194	0.23236	0.20886	0.25831	0.24155	0.27915	0.29535	0.33583	0.32469	0.34167	0.2758	0.32247
11.75	0.13175	0.12573	0.19264	0.22331	0.26014	0.24888	0.30864	0.35246	0.3335	0.36726	0.3772	0.37685	0.20424	0.11121	0.207	0.17966	0.20798	0.24968	0.35458	0.35191	0.30214	0.36704	0.37201	0.3722	0.33446	0.19628	0.14574	0.17334	0.15458	0.21324	0.25326	0.28717	0.35761	0.32845	0.3489	0.35757	0.38296
11.8	0.09538	0.09853	0.1371	0.14821	0.2107	0.23797	0.31424	0.31726	0.32869	0.38582	0.41829	0.40163	0.1247	0.03126	0.10963	0.14195	0.16483	0.25023	0.37296	0.35661	0.39292	0.40449	0.42686	0.42691	0.38001	0.14007	0.12363	0.12386	0.14407	0.17291	0.22771	0.28574	0.35362	0.40281	0.38132	0.41906	0.40915
11.85	-0.00579	0.03254	0.05006	0.06272	0.168	0.17438	0.26113	0.29824	0.37242	0.39678	0.41537	0.38777	0.08565	-0.10063	0.05462	0.08168	0.10088	0.16463	0.2992	0.34174	0.35965	0.39018	0.40617	0.4071	0.42447	0.04746	0.01294	0.01171	0.05668	0.12194	0.1632	0.28208	0.32988	0.37273	0.37464	0.42878	0.40166
11.9	-0.09204	-0.0744	-0.03471	-0.00226	0.08027	0.09358	0.23046	0.25175	0.33235	0.35335	0.36857	0.35495	0.00969	-0.18085	-0.03527	-0.02984	0.02068	0.09276	0.23853	0.27532	0.2941	0.36467	0.38761	0.38782	0.34144	-0.01364	-0.05639	-0.06854	-0.0183	0.01553	0.09713	0.22321	0.29866	0.34073	0.35093	0.3816	0.39169
11.95	-0.15595	-0.12896	-0.11789	-0.11698	5.45987E-4	0.05615	0.16115	0.17418	0.24113	0.27372	0.30811	0.30727	-0.09284	-0.22549	-0.10859	-0.11593	-0.04696	0.02211	0.16967	0.23984	0.24991	0.31678	0.35054	0.35181	0.29986	-0.07995	-0.1533	-0.09265	-0.11334	-0.04805	0.06681	0.14127	0.25193	0.30269	0.317	0.34972	0.3013
12	-0.22825	-0.19255	-0.19614	-0.14707	-0.06449	-0.02659	0.08728	0.10477	0.15738	0.21722	0.27081	0.28206	-0.15191	-0.36151	-0.18811	-0.166	-0.13316	-0.06102	0.03808	0.12595	0.16589	0.21891	0.29022	0.29198	0.26893	-0.18255	-0.20144	-0.18081	-0.1885	-0.12607	2.31553E-4	0.06361	0.11481	0.21917	0.2108	0.23957	0.27876
12.05	-0.29028	-0.26256	-0.24752	-0.23076	-0.14949	-0.15721	-0.03322	-0.0404	0.04141	0.10249	0.13765	0.12818	-0.21521	-0.42641	-0.24972	-0.26007	-0.21703	-0.1436	-0.04416	0.03222	0.05273	0.1111	0.13936	0.14128	0.18568	-0.23634	-0.26375	-0.23491	-0.2385	-0.19372	-0.08659	-0.02066	0.06223	0.11425	0.14253	0.20738	0.17352
12.1	-0.32559	-0.28751	-0.27503	-0.27465	-0.1899	-0.21434	-0.08376	-0.09242	-0.01892	0.03084	0.0358	0.0559	-0.28175	-0.48892	-0.28625	-0.29553	-0.23761	-0.1673	-0.12157	-0.03078	-0.04306	0.02694	0.05659	0.05582	0.06705	-0.27003	-0.2847	-0.24579	-0.23157	-0.20226	-0.14225	-0.0676	-0.01236	0.03438	0.06273	0.08872	0.0413
12.15	-0.3256	-0.3104	-0.28117	-0.28995	-0.2249	-0.20992	-0.0888	-0.10002	-0.05604	-0.02852	-0.00513	-0.02134	-0.29901	-0.52611	-0.30617	-0.30569	-0.25694	-0.20776	-0.19031	-0.12219	-0.06374	-0.02811	0.0193	0.0189	-0.00714	-0.27515	-0.33932	-0.27956	-0.30501	-0.22792	-0.21935	-0.1468	-0.11313	-0.05424	-0.02909	0.00536	-0.03892
12.2	-0.32627	-0.29733	-0.29304	-0.30937	-0.23702	-0.2626	-0.21409	-0.20412	-0.17779	-0.15874	-0.10381	-0.1333	-0.29358	-0.53381	-0.31222	-0.27217	-0.30502	-0.24271	-0.22594	-0.15068	-0.13906	-0.11666	-0.05813	-0.05661	-0.11138	-0.30876	-0.28762	-0.32453	-0.31937	-0.2428	-0.23537	-0.18602	-0.15031	-0.1423	-0.11055	-0.10367	-0.08145
12.25	-0.29722	-0.29853	-0.32753	-0.32018	-0.27192	-0.26553	-0.28214	-0.26422	-0.27189	-0.22194	-0.23958	-0.2379	-0.30599	-0.55657	-0.298	-0.28031	-0.29463	-0.28536	-0.33246	-0.29696	-0.265	-0.23841	-0.21691	-0.21566	-0.19834	-0.30136	-0.27909	-0.32863	-0.31197	-0.27584	-0.28177	-0.25325	-0.24423	-0.26704	-0.22453	-0.21116	-0.21767
12.3	-0.31456	-0.25937	-0.31712	-0.30057	-0.32667	-0.28848	-0.35735	-0.30393	-0.317	-0.30395	-0.32293	-0.3052	-0.29552	-0.67604	-0.29019	-0.25517	-0.30862	-0.28703	-0.38739	-0.33908	-0.33121	-0.31443	-0.29716	-0.29862	-0.29293	-0.29192	-0.29055	-0.29676	-0.28526	-0.26578	-0.27953	-0.30407	-0.3167	-0.34427	-0.28365	-0.32082	-0.28947
12.35	-0.27505	-0.28358	-0.29146	-0.2862	-0.29723	-0.32741	-0.33853	-0.3322	-0.3328	-0.35913	-0.35136	-0.35639	-0.27889	-0.61464	-0.29307	-0.2885	-0.26757	-0.29718	-0.41378	-0.35442	-0.3584	-0.38604	-0.34627	-0.34683	-0.3496	-0.257	-0.31194	-0.27926	-0.27606	-0.30594	-0.33012	-0.37193	-0.36242	-0.39726	-0.36949	-0.35376	-0.36209
12.4	-0.21635	-0.19154	-0.21444	-0.27621	-0.30238	-0.30556	-0.34654	-0.37382	-0.38336	-0.39584	-0.4036	-0.35337	-0.24504	-0.36281	-0.25917	-0.25372	-0.23637	-0.26503	-0.4219	-0.37069	-0.38158	-0.39159	-0.42608	-0.42688	-0.40542	-0.21969	-0.25614	-0.26581	-0.24442	-0.24927	-0.30498	-0.31771	-0.36042	-0.36937	-0.39197	-0.41213	-0.36726
12.45	-0.08479	-0.15267	-0.15299	-0.17085	-0.21612	-0.20841	-0.29329	-0.30648	-0.33754	-0.33615	-0.38342	-0.34537	-0.14799	-0.10763	-0.16653	-0.12586	-0.15263	-0.22253	-0.39136	-0.32567	-0.37157	-0.38988	-0.3713	-0.37387	-0.36139	-0.13978	-0.1512	-0.15165	-0.13096	-0.19563	-0.23235	-0.27152	-0.30899	-0.38213	-0.3975	-0.41297	-0.37944
12.5	-0.07228	-0.06827	-0.08057	-0.08113	-0.17563	-0.17414	-0.24499	-0.24823	-0.30017	-0.37112	-0.39192	-0.35983	-0.08285	0.16908	-0.08774	-0.04377	-0.11218	-0.183	-0.37361	-0.29843	-0.32607	-0.37924	-0.36128	-0.36316	-0.34935	-0.07299	-0.0644	-0.06235	-0.09491	-0.16265	-0.168	-0.23228	-0.29258	-0.32066	-0.35258	-0.39853	-0.36127
12.55	0.0374	0.03234	0.00789	-0.03667	-0.075	-0.14524	-0.167	-0.25839	-0.26929	-0.29618	-0.31446	-0.33507	-0.03402	0.36835	0.01129	0.02424	-0.00921	-0.11692	-0.34962	-0.23968	-0.21556	-0.33149	-0.30855	-0.31248	-0.27939	0.00122	0.02355	0.00189	-0.00524	-0.05399	-0.1238	-0.18749	-0.27666	-0.30998	-0.34078	-0.33469	-0.34237
12.6	0.06067	0.08305	0.03561	-0.00797	-0.04332	-0.09087	-0.17791	-0.19119	-0.24597	-0.27975	-0.32261	-0.3341	0.03496	0.47151	0.00755	0.02669	0.00697	-0.05699	-0.34638	-0.19955	-0.25308	-0.28049	-0.29039	-0.29222	-0.26449	0.03763	0.029	0.02624	0.01125	-0.01912	-0.10286	-0.11796	-0.24856	-0.27947	-0.26462	-0.30122	-0.30486
12.65	0.14382	0.11328	0.11744	0.08235	-0.0136	0.02743	-0.10056	-0.1108	-0.15784	-0.20876	-0.23555	-0.24801	0.0959	0.50168	0.08266	0.08828	0.03656	-0.01087	-0.30461	-0.17401	-0.15821	-0.24308	-0.27087	-0.27409	-0.27211	0.07003	0.09804	0.09018	0.05799	0.04378	-0.02665	-0.12071	-0.17796	-0.21336	-0.21862	-0.28303	-0.26686
12.7	0.15614	0.16213	0.13787	0.12618	0.04887	0.04502	-0.05573	-0.04463	-0.08163	-0.13845	-0.16121	-0.18005	0.1261	0.55432	0.15021	0.13068	0.07606	0.08497	-0.27998	-0.11229	-0.07469	-0.15474	-0.1925	-0.19452	-0.20795	0.13515	0.14672	0.13584	0.13032	0.10253	0.04513	-0.03563	-0.11225	-0.15158	-0.14396	-0.19727	-0.19649
12.75	0.17853	0.18637	0.15035	0.12647	0.09135	0.12922	0.03266	0.01767	-0.02461	-0.03761	-0.06084	-0.08231	0.13125	0.52504	0.18065	0.18137	0.06404	0.09121	-0.2664	-0.02639	-0.03785	-0.09774	-0.11496	-0.11834	-0.11593	0.13539	0.14805	0.15557	0.14022	0.12435	0.07035	0.01072	-0.041	-0.07263	-0.10426	-0.10401	-0.1134
12.8	0.19457	0.17861	0.21049	0.15324	0.11746	0.13479	0.0194	0.00109	-0.00231	-0.04417	-0.01869	-0.01938	0.14388	0.50563	0.17853	0.17066	0.12977	0.1496	-0.26661	0.04199	0.03559	-0.03839	-0.03376	-0.03746	-0.00302	0.12996	0.20782	0.16972	0.17222	0.18443	0.11237	0.08937	0.02945	-0.02023	-0.00305	-0.036	-0.02814
12.85	0.20607	0.12847	0.19299	0.17339	0.14681	0.12697	0.11077	0.097	0.09001	0.08485	0.09147	0.06934	0.12322	0.47702	0.19253	0.12221	0.14105	0.14944	-0.32299	0.0904	0.09474	0.06023	0.02596	0.02375	0.05563	0.1432	0.14386	0.15422	0.19777	0.15792	0.12747	0.11905	0.06482	0.04568	0.06875	0.05298	0.06196
12.9	0.21524	0.21694	0.19243	0.21581	0.18543	0.14275	0.17599	0.14801	0.16691	0.14192	0.15113	0.16873	0.13659	0.44525	0.16436	0.17624	0.1971	0.20206	-0.17298	0.15758	0.17364	0.16447	0.10364	0.10179	0.15868	0.1377	0.21772	0.18198	0.18127	0.2147	0.17759	0.19259	0.13359	0.10669	0.13103	0.13369	0.16894
12.95	0.1748	0.17567	0.2054	0.18646	0.19552	0.1624	0.18132	0.23246	0.18861	0.22587	0.19492	0.22784	0.15832	0.42036	0.18625	0.14867	0.19156	0.16978	0.01324	0.19537	0.23843	0.23677	0.19907	0.19668	0.25149	0.12852	0.17205	0.19218	0.21024	0.19007	0.19002	0.20704	0.20956	0.22604	0.18811	0.19265	0.23394
13	0.16384	0.17805	0.18002	0.16278	0.16999	0.13985	0.2155	0.21793	0.18948	0.22117	0.24282	0.2456	0.10626	0.33284	0.10563	0.10656	0.1592	0.16626	0.21783	0.21862	0.27183	0.25517	0.22733	0.22531	0.25217	0.13686	0.1903	0.17957	0.18883	0.19666	0.2094	0.2314	0.18839	0.23956	0.27012	0.27111	0.26433
13.05	0.11547	0.17786	0.12044	0.13921	0.14146	0.13295	0.20504	0.2052	0.20977	0.24699	0.23945	0.29743	0.07103	0.2765	0.07111	0.07872	0.08368	0.12448	0.39409	0.18491	0.22677	0.24325	0.24479	0.24273	0.28626	0.06944	0.10614	0.14401	0.11686	0.13777	0.18149	0.22214	0.25369	0.23379	0.26418	0.29266	0.28723
13.1	0.11261	0.08702	0.08577	0.13788	0.13858	0.1466	0.19285	0.20688	0.22479	0.24577	0.25343	0.32118	0.06107	0.23611	0.0989	0.05428	0.06753	0.10018	0.5296	0.16655	0.23602	0.24449	0.26518	0.2638	0.28203	0.08005	0.09921	0.0748	0.06368	0.11629	0.13926	0.19481	0.22509	0.23335	0.25048	0.27755	0.25956
13.15	0.06591	0.0119	0.03723	0.09882	0.12388	0.09935	0.22831	0.2097	0.20709	0.25206	0.27981	0.23859	0.04775	0.12085	0.02766	0.03381	0.04895	0.08093	0.50509	0.22443	0.25241	0.27011	0.2689	0.26766	0.31825	0.02444	0.088	0.05341	0.0857	0.12039	0.13328	0.17232	0.2574	0.2784	0.23187	0.28385	0.28443
13.2	0.07701	0.04176	0.03072	0.11533	0.08822	0.10597	0.18036	0.14252	0.19178	0.2096	0.24129	0.2881	0.0249	0.11224	-0.00112	-0.01167	0.03944	0.07283	0.48331	0.18775	0.20405	0.26285	0.29485	0.29347	0.25508	-0.00472	0.04765	0.064	0.05078	0.10411	0.15994	0.21591	0.21919	0.22248	0.26423	0.31438	0.28948
13.25	0.00653	0.00521	-0.01141	0.03191	0.01943	0.0134	0.13374	0.13855	0.17359	0.19949	0.216	0.19283	-0.06212	-0.00418	-0.06329	-0.06538	-0.01981	0.01422	0.40071	0.13803	0.1828	0.22149	0.26146	0.26241	0.27068	-0.04567	-0.03508	0.02294	0.01431	0.06657	0.0875	0.18169	0.20703	0.21237	0.24964	0.25825	0.2625
13.3	-0.088	-0.0633	-0.08672	-0.02631	0.00627	0.00459	0.07569	0.11261	0.13428	0.18468	0.18472	0.19473	-0.08594	-0.09718	-0.09707	-0.09643	-0.06822	-0.01644	0.34197	0.08929	0.13318	0.17791	0.20756	0.20695	0.19421	-0.08162	-0.08977	-0.03252	-0.05816	0.00259	0.03189	0.08665	0.13828	0.15253	0.20718	0.22348	0.19674
13.35	-0.08084	-0.03576	-0.05818	-0.0351	-0.01454	0.01315	0.04213	0.04198	0.10201	0.16394	0.14768	0.18394	-0.1013	-0.1104	-0.08088	-0.13492	-0.09422	-0.00933	0.29909	0.11222	0.10257	0.15389	0.18243	0.18303	0.15868	-0.09345	-0.08366	-0.01388	-0.03095	0.00804	0.02081	0.09321	0.09076	0.09817	0.11233	0.16326	0.19467
13.4	-0.03929	-0.0707	-0.04765	-0.07134	-0.09169	-0.03717	0.05281	0.05501	0.09226	0.07222	0.09248	0.14605	-0.10756	-0.1315	-0.11076	-0.11159	-0.08794	-0.00783	0.21078	0.03903	-0.00926	0.11789	0.12624	0.1275	0.14301	-0.11783	-0.05414	-0.10393	-0.07559	-0.01305	0.00505	0.04733	0.02161	0.08688	0.11833	0.16971	0.15594
13.45	-0.01851	-0.07007	-0.09182	-0.06509	-0.10035	-0.09157	-0.01509	-0.01153	-0.02488	0.05283	0.0425	0.06218	-0.12934	-0.1549	-0.12653	-0.09234	-0.1134	-0.06651	0.13231	0.0235	-0.00598	0.09874	0.05851	0.05975	0.06356	-0.11581	-0.06896	-0.08949	-0.05653	-0.05925	0.00158	0.02349	0.01666	0.07989	0.06833	0.09601	0.10726
13.5	-0.04271	-0.06086	-0.09152	-0.08327	-0.10289	-0.08889	-0.01235	-0.0587	-0.04587	-0.00623	-0.01199	-0.02213	-0.11175	-0.19926	-0.15892	-0.0925	-0.12911	-0.06793	0.04386	-0.02156	-0.03024	0.06431	0.04102	0.04147	0.03216	-0.13856	-0.06149	-0.07025	-0.06136	-0.02688	-0.00819	0.01372	0.02037	0.05019	0.05387	0.05518	0.06254
13.55	-0.07568	-0.02992	-0.06175	-0.06016	-0.07592	-0.06373	-0.04914	-0.0442	-0.11838	-0.0354	-0.05421	0.0052	-0.12147	-0.20772	-0.1117	-0.11701	-0.11434	-0.08815	-0.01184	-0.08572	-0.07082	-0.04958	0.01248	0.01476	-0.05501	-0.11712	-0.06911	-0.11788	-0.07974	-0.03834	-0.03337	-0.05286	-0.02636	-0.01734	-0.01806	-0.06503	0.01581
13.6	-0.03225	-0.07337	-0.05044	-0.03724	-0.09285	-0.09676	-0.06539	-0.06615	-0.09207	-0.06627	-0.11208	-0.08746	-0.02004	-0.16955	-0.13017	-0.10124	-0.09835	-0.13508	-0.01567	-0.06855	-0.10526	-0.13458	-0.08597	-0.08313	-0.09642	-0.09986	-0.08013	-0.05285	-0.05046	-0.088	-0.07999	-0.09221	-0.08026	-0.0879	-0.0841	-0.09367	-0.06004
13.65	0.01273	-0.00811	-0.02893	-0.04693	-0.07731	-0.07291	-0.08894	-0.10925	-0.11752	-0.12082	-0.13093	-0.10972	-0.04193	-0.22582	-0.03997	-0.06662	-0.08387	-0.1035	-0.03706	-0.11406	-0.10055	-0.10798	-0.1251	-0.12425	-0.13311	-0.04013	-0.04375	-0.03364	-0.01032	-0.05527	-0.05732	-0.0538	-0.13193	-0.1208	-0.1225	-0.14229	-0.11733
13.7	0.05161	0.02258	0.01314	-6.41721E-4	-0.06068	-0.05577	-0.13449	-0.11762	-0.09234	-0.16736	-0.14076	-0.13918	-0.00247	-0.19525	-0.00623	-0.01622	-0.01868	-0.06945	-0.01892	-0.08286	-0.1272	-0.11246	-0.1396	-0.13785	-0.15019	0.0037	0.02614	0.02313	0.02221	-0.02378	-0.0214	-0.06996	-0.10971	-0.07535	-0.11799	-0.12486	-0.13553
13.75	0.03334	0.04043	0.06144	-0.00511	-0.06232	-0.04304	-0.10182	-0.11873	-0.14758	-0.17211	-0.11479	-0.17829	0.0652	-0.10994	0.05455	0.00221	7.79515E-4	-0.06708	0.04398	-0.10536	-0.13829	-0.09571	-0.15061	-0.14928	-0.12239	0.02297	0.05128	0.04009	0.03931	0.01529	-0.03749	-0.1064	-0.102	-0.15997	-0.17681	-0.15607	-0.14269
13.8	0.08701	0.07831	0.09252	0.07037	0.05492	-3.81087E-4	-0.04641	-0.11169	-0.07948	-0.13698	-0.15194	-0.16513	0.02978	-0.1298	0.05389	0.03613	0.06283	0.01504	-0.01078	-0.07347	-0.09516	-0.16047	-0.16535	-0.16337	-0.18304	0.03927	0.10553	0.07476	0.0682	0.0148	0.0149	-0.05126	-0.06558	-0.08054	-0.09862	-0.13476	-0.14624
13.85	0.10787	0.11369	0.08773	0.07955	0.03334	-0.00853	-0.06409	-0.05092	-0.08673	-0.11755	-0.13853	-0.12775	0.10573	-0.11613	0.08827	0.04049	0.04482	0.01152	-0.05693	-0.04513	-0.07913	-0.17028	-0.1384	-0.13529	-0.17172	0.07774	0.03741	0.08852	0.09055	0.00751	-0.01976	-0.06903	-0.08112	-0.09801	-0.13824	-0.13143	-0.15912
13.9	0.11127	0.11045	0.08495	0.10537	0.05746	0.03953	-0.04405	-0.0394	-0.06025	-0.10474	-0.09485	-0.11657	0.1108	-0.13966	0.09917	0.11828	0.08564	0.04573	-0.06273	-0.02823	-0.08275	-0.11344	-0.14332	-0.14005	-0.16634	0.111	0.09251	0.09215	0.06644	0.00364	-0.01958	-0.04185	-0.13317	-0.11397	-0.15745	-0.11742	-0.17818
13.95	0.06315	0.09706	0.07849	0.07107	0.0344	0.09818	-0.01719	-0.01754	0.0087	-0.03779	-0.06141	-0.08678	0.12285	-0.14688	0.12628	0.15864	0.13972	0.04784	-0.03923	0.00144	-0.05711	-0.06955	-0.09061	-0.0884	-0.08447	0.14182	0.15093	0.13089	0.11692	0.05479	0.05638	-0.07654	-0.08268	-0.081	-0.10543	-0.11901	-0.10283
14	0.06299	0.07649	0.11114	0.08903	0.08493	0.09063	0.01003	0.02733	0.01541	-0.00145	0.01392	-0.06785	0.12825	-0.12142	0.16981	0.11107	0.14632	0.09764	-0.02218	0.03222	-6.19141E-4	-0.06749	-0.06741	-0.0631	-0.06312	0.15054	0.09462	0.1357	0.0669	0.05641	0.04146	0.028	0.04141	-0.03247	-0.03491	-0.06524	-0.03423
14.05	0.02428	0.06171	0.06309	0.07647	0.099	0.08306	0.01387	0.06857	0.06878	0.00551	0.02188	-0.05837	0.15799	-0.12356	0.18026	0.17734	0.13732	0.09498	-0.01227	0.06944	0.01788	-0.0108	-0.06849	-0.06639	-0.05289	0.17046	0.10405	0.12565	0.10803	0.05419	0.04011	-0.01172	0.03236	0.04982	0.00549	-0.02459	-0.0442
14.1	-0.00255	-0.05756	0.04513	0.06524	0.06899	0.10801	0.06786	0.09397	0.08318	0.0473	0.01793	-0.00764	0.13831	-0.14065	0.18099	0.15358	0.18872	0.11214	0.00474	0.0486	0.04582	0.08261	0.02201	0.02695	-0.00486	0.15991	0.09025	0.08989	0.12065	0.03163	0.0426	0.02377	0.06783	0.06783	0.0199	0.00303	0.03272
14.15	-0.03151	0.02759	0.04009	0.01971	0.08648	0.17214	0.10848	0.12117	0.10741	0.07893	0.10791	-0.03669	0.11083	-0.14662	0.13494	0.209	0.19432	0.10799	0.02774	0.10027	0.10415	0.0885	0.03273	0.03815	-0.01909	0.17217	0.08891	0.09703	0.03347	0.02187	0.04833	0.03331	0.1039	0.11065	0.11541	0.04179	-0.0067
14.2	-0.04273	-0.06076	0.03893	-0.01149	0.08376	0.10737	0.08495	0.14955	0.13205	0.07681	0.08711	0.05258	0.12284	-0.18714	0.12915	0.13208	0.19852	0.11025	0.0205	0.11626	0.0723	0.06546	0.05448	0.06008	0.05296	0.17402	0.03071	0.03524	0.03491	-0.0077	0.03619	0.0343	0.11455	0.11536	0.06038	0.03832	0.04432
14.25	-0.0793	-0.04251	0.00582	0.05908	0.12653	0.14562	0.12337	0.12649	0.19428	0.13426	0.11743	0.0786	0.12743	-0.16908	0.15334	0.16062	0.15609	0.09878	-0.01326	0.14701	0.09525	0.07259	0.07562	0.08098	0.07488	0.18107	0.04374	-0.01405	0.00468	-0.02803	0.03512	-0.00262	0.08748	0.10776	0.09384	0.06561	0.05822
14.3	-0.14052	-0.08814	-0.03014	-0.00601	0.11144	0.14149	0.107	0.13261	0.19585	0.10485	0.13966	0.06245	0.12572	-0.18245	0.09529	0.16692	0.1548	0.07505	0.04135	0.15412	0.14562	0.10064	0.07574	0.08248	0.02391	0.16218	0.02105	-0.0389	-0.07996	-0.04327	-0.02378	-0.05293	0.03878	0.08874	0.04683	0.05184	0.05852
14.35	-0.21469	-0.17446	-0.06336	-0.13393	0.03159	0.08798	0.09832	0.10997	0.18736	0.10053	0.13722	0.08658	0.1337	-0.24588	0.09568	0.13877	0.1921	0.07139	0.01723	0.12604	0.08467	0.08831	0.04671	0.05374	0.01125	0.17995	-0.00822	-0.02326	-0.01584	-0.13199	-0.04911	-0.09004	0.09125	0.15548	0.03587	0.05142	0.0038
14.4	-0.28985	-0.27625	-0.12492	-0.1742	0.02267	0.06737	0.04154	0.08778	0.13542	0.05789	0.10587	0.04386	0.09923	-0.19783	0.1264	0.13657	0.16123	0.05034	-0.00505	0.11837	0.06229	0.07121	0.08997	0.10022	-0.01621	0.14677	-0.06205	-0.08465	-0.07771	-0.14326	-0.11197	-0.10095	0.09128	0.10637	0.06109	0.0623	-0.00476
													0.08988	-0.21446	0.11587	0.09729	0.12768	0.03721	0.04197	0.06636	0.02051	0.01847	-0.01996	-0.01179	-0.04888	0.12197	-0.08197	-0.12717	-0.1581	-0.22378	-0.15065	-0.16603	0.06896	0.0534	0.01246	-0.00301	-0.02651
