# Supplementary material for: Operando X-ray absorption spectra and mass spectrometry data during hydrogenation of ethylene over palladium nanoparticles
Source: Data Brief. 2019 Apr 26;24:103954. doi: 10.1016/j.dib.2019.103954 (PMC6515128; doi:10.1016/j.dib.2019.103954)
Supplement: Multimedia component 2 [file mmc2.zip › chiR.dat]

0	0.0211	0.0219	0.02034	0.01699	0.02815	0.0209	0.02493	0.0201	0.01852	0.01895	0.01725	0.01771	0.02397	0.03449	0.02705	0.02974	0.02998	0.02805	0.00528	0.0189	0.02203	0.018	0.01247	0.01122	0.01999	0.03006	0.02109	0.01999	0.01914	0.02023	0.01792	0.01692	0.0189	0.01858	0.01751	0.01546	0.01348
0.03068	0.02461	0.02484	0.02272	0.01984	0.02842	0.02142	0.02563	0.02053	0.01885	0.01937	0.01763	0.01819	0.02442	0.03313	0.02754	0.02989	0.03041	0.02815	0.01387	0.01959	0.02222	0.01872	0.01287	0.01168	0.02037	0.03041	0.02365	0.0229	0.02214	0.02248	0.02028	0.01871	0.0196	0.01953	0.01828	0.0164	0.01535
0.06136	0.03199	0.0312	0.02795	0.02584	0.02909	0.02269	0.02739	0.02163	0.01967	0.02046	0.01864	0.01948	0.02547	0.02951	0.02869	0.03017	0.03139	0.02839	0.025	0.02131	0.02272	0.02053	0.01397	0.01291	0.02145	0.03119	0.02924	0.02911	0.02846	0.02751	0.02544	0.02282	0.02137	0.02187	0.02022	0.01873	0.01953
0.09204	0.03913	0.03751	0.0332	0.03165	0.02978	0.02404	0.02944	0.02292	0.02065	0.02187	0.01994	0.02121	0.02645	0.02525	0.02976	0.03023	0.03227	0.02856	0.03412	0.02324	0.02341	0.02272	0.01546	0.01455	0.02296	0.03181	0.03475	0.03513	0.03459	0.03269	0.03067	0.02721	0.02344	0.02454	0.02258	0.0215	0.024
0.12272	0.04387	0.04174	0.0367	0.03554	0.03011	0.02486	0.03101	0.02392	0.02143	0.02318	0.02116	0.02295	0.02673	0.02316	0.0301	0.02977	0.03242	0.0285	0.04007	0.0247	0.02411	0.02464	0.01704	0.01623	0.0246	0.03172	0.03833	0.03903	0.0386	0.03637	0.03435	0.03059	0.02514	0.02665	0.02465	0.02393	0.02758
0.1534	0.04524	0.04295	0.03764	0.0367	0.0299	0.02481	0.03163	0.02434	0.02177	0.02408	0.02202	0.02433	0.02603	0.02541	0.0294	0.02875	0.03161	0.02816	0.04216	0.02523	0.02466	0.02581	0.01842	0.01764	0.026	0.03073	0.03912	0.03991	0.03964	0.03771	0.0357	0.03223	0.02601	0.02765	0.02594	0.0255	0.02961
0.18408	0.04296	0.0409	0.03584	0.03495	0.02923	0.02391	0.03117	0.02409	0.02164	0.02439	0.02235	0.02505	0.02452	0.03061	0.02789	0.02755	0.0301	0.02771	0.04009	0.02473	0.02495	0.026	0.01934	0.01855	0.02685	0.02917	0.03696	0.03764	0.03751	0.03646	0.03448	0.03185	0.02586	0.02734	0.0262	0.02589	0.02979
0.21476	0.0375	0.03606	0.03175	0.03064	0.0285	0.02261	0.02982	0.02337	0.02121	0.02408	0.02215	0.02493	0.02293	0.0358	0.02637	0.02692	0.02876	0.02746	0.03395	0.02343	0.02497	0.02518	0.01964	0.01879	0.02691	0.02793	0.03245	0.03275	0.0327	0.03291	0.03096	0.02951	0.0248	0.02585	0.0254	0.02504	0.02805
0.24544	0.03022	0.02977	0.02669	0.02494	0.02827	0.02173	0.02819	0.02262	0.02087	0.02335	0.02159	0.02399	0.02243	0.03882	0.02603	0.02768	0.02871	0.02779	0.02432	0.02196	0.02481	0.02365	0.01925	0.01833	0.02611	0.02814	0.02714	0.0268	0.02664	0.02805	0.02609	0.02575	0.02325	0.02373	0.02378	0.02313	0.0247
0.27612	0.02417	0.02482	0.02314	0.02038	0.02895	0.02214	0.02715	0.02243	0.02108	0.02259	0.02103	0.02248	0.02388	0.03851	0.02767	0.02999	0.03061	0.02886	0.0126	0.02124	0.02466	0.02199	0.01832	0.01732	0.02461	0.03032	0.02392	0.02289	0.02227	0.02386	0.02186	0.02179	0.02199	0.02196	0.02194	0.02073	0.02057
0.3068	0.02409	0.025	0.02399	0.02067	0.03055	0.0241	0.02751	0.02326	0.02214	0.02236	0.02097	0.02105	0.02701	0.03457	0.03093	0.03319	0.03397	0.0305	0.0079	0.02207	0.0248	0.02117	0.01725	0.01625	0.02299	0.03386	0.0257	0.02454	0.02338	0.02319	0.02127	0.01981	0.0219	0.02179	0.02086	0.01897	0.01757
0.33748	0.03061	0.03067	0.02906	0.02613	0.03262	0.02701	0.02949	0.0251	0.02397	0.02313	0.02184	0.02069	0.03064	0.02776	0.0346	0.0362	0.03757	0.03227	0.02	0.02448	0.02549	0.02206	0.01683	0.01594	0.02224	0.03746	0.03159	0.0309	0.02957	0.02709	0.02536	0.02172	0.02349	0.02384	0.02157	0.0193	0.0183
0.36816	0.0393	0.03827	0.03548	0.03331	0.03452	0.02993	0.03253	0.02753	0.02618	0.02506	0.02377	0.02226	0.03355	0.02082	0.03745	0.03809	0.0402	0.03368	0.03331	0.02771	0.02686	0.02479	0.01791	0.01722	0.0234	0.03995	0.03838	0.03829	0.03711	0.03332	0.03172	0.02675	0.02642	0.02752	0.02428	0.02226	0.02304
0.39884	0.04675	0.04482	0.04087	0.03949	0.03575	0.03205	0.03578	0.02996	0.0283	0.02782	0.02645	0.02573	0.03489	0.02016	0.03861	0.03829	0.04107	0.03444	0.04453	0.03085	0.02886	0.02862	0.02072	0.02021	0.02666	0.04057	0.04369	0.04411	0.04328	0.03933	0.03778	0.03265	0.02989	0.03164	0.02825	0.02692	0.02946
0.42951	0.05114	0.04865	0.04388	0.04319	0.03613	0.03295	0.03847	0.03195	0.03	0.03085	0.02941	0.03023	0.03439	0.02826	0.03782	0.03683	0.04	0.03453	0.05228	0.03324	0.03126	0.03263	0.0247	0.02424	0.03122	0.0392	0.04618	0.04698	0.0466	0.04349	0.04196	0.03766	0.03307	0.03522	0.03241	0.03192	0.03552
0.46019	0.05163	0.04898	0.0439	0.04371	0.03598	0.03271	0.04018	0.03331	0.03118	0.03361	0.03218	0.03472	0.0325	0.03913	0.03552	0.03448	0.03757	0.0344	0.05571	0.03458	0.03381	0.03605	0.02899	0.02848	0.03592	0.03656	0.04536	0.04633	0.04646	0.04493	0.04343	0.04072	0.03544	0.03763	0.0359	0.03619	0.03994
0.49087	0.04809	0.04576	0.04106	0.04099	0.03601	0.03193	0.04088	0.03416	0.03204	0.03573	0.03445	0.03838	0.03062	0.04843	0.03302	0.03293	0.03526	0.03479	0.05456	0.03501	0.0363	0.03843	0.03285	0.03222	0.03977	0.03438	0.04152	0.04242	0.04296	0.04341	0.04199	0.04127	0.03678	0.0387	0.03815	0.03902	0.04195
0.52155	0.04128	0.03975	0.03634	0.03574	0.03715	0.03169	0.04086	0.03487	0.03303	0.03706	0.0361	0.04068	0.03099	0.05383	0.03239	0.03414	0.03514	0.03648	0.04928	0.03507	0.0386	0.03968	0.0358	0.03502	0.04212	0.03499	0.03594	0.03648	0.03712	0.03938	0.0381	0.03927	0.03724	0.03866	0.03894	0.04008	0.04125
0.55223	0.03316	0.03291	0.03181	0.02971	0.0399	0.03306	0.04067	0.03594	0.03461	0.03768	0.03723	0.0414	0.03511	0.05398	0.03511	0.03872	0.03836	0.03967	0.04134	0.03556	0.04069	0.04002	0.03762	0.03675	0.04269	0.03942	0.03127	0.03118	0.03126	0.03416	0.03312	0.03527	0.03724	0.03815	0.03844	0.03943	0.03808
0.58291	0.02771	0.02875	0.03044	0.02616	0.04388	0.03622	0.04081	0.03762	0.03696	0.03788	0.03806	0.04075	0.04211	0.04835	0.04045	0.04521	0.04388	0.04378	0.03384	0.03706	0.04256	0.04	0.03844	0.03756	0.04166	0.04624	0.03099	0.03031	0.02909	0.03024	0.0295	0.0307	0.03732	0.03798	0.03717	0.03759	0.0335
0.61359	0.02948	0.03061	0.0337	0.02808	0.04799	0.04023	0.04137	0.03971	0.03973	0.03797	0.03877	0.03927	0.04981	0.03723	0.0462	0.05137	0.04943	0.04769	0.03165	0.0395	0.04413	0.04017	0.03868	0.03789	0.03967	0.05295	0.03583	0.03512	0.03274	0.03044	0.02995	0.02798	0.03785	0.03873	0.03594	0.03547	0.02965
0.64427	0.03697	0.03702	0.0396	0.03405	0.05085	0.04358	0.04187	0.0415	0.0421	0.03805	0.03933	0.03775	0.05606	0.02222	0.05013	0.05522	0.05277	0.05013	0.03684	0.04205	0.04515	0.04083	0.03887	0.03825	0.03775	0.0573	0.04267	0.04237	0.03957	0.03493	0.03445	0.02928	0.03865	0.04018	0.03542	0.0341	0.0293
0.67495	0.045	0.04379	0.04493	0.0402	0.05118	0.04482	0.04131	0.04197	0.04304	0.03786	0.03937	0.03675	0.05925	0.01108	0.05053	0.0553	0.05226	0.04997	0.04546	0.04343	0.04513	0.0416	0.03936	0.03892	0.03683	0.05765	0.04802	0.04826	0.04565	0.04087	0.04015	0.03391	0.03899	0.04132	0.03563	0.03393	0.03322
0.70563	0.04993	0.04771	0.04725	0.04358	0.04797	0.04286	0.03849	0.04009	0.04151	0.0367	0.03817	0.03618	0.0584	0.02313	0.04633	0.05079	0.04696	0.04634	0.05329	0.04241	0.04343	0.04154	0.03993	0.03959	0.03697	0.05307	0.0494	0.05021	0.04816	0.04521	0.04409	0.03902	0.03774	0.04074	0.03571	0.03427	0.03894
0.73631	0.04962	0.04684	0.04492	0.04233	0.04058	0.03724	0.03232	0.03501	0.03669	0.03363	0.03482	0.03507	0.05337	0.04021	0.03739	0.04174	0.03699	0.03875	0.05858	0.03801	0.0393	0.03935	0.03975	0.03939	0.03711	0.04375	0.0453	0.04661	0.04536	0.04577	0.04415	0.04197	0.03377	0.03704	0.03423	0.03354	0.04334
0.76699	0.0429	0.04015	0.03703	0.03536	0.02894	0.02879	0.02212	0.02632	0.02816	0.02766	0.02846	0.03197	0.04554	0.05357	0.02561	0.03022	0.02543	0.02726	0.06219	0.02996	0.03209	0.03382	0.03763	0.03713	0.03549	0.03233	0.03489	0.03668	0.03629	0.04119	0.03897	0.04086	0.02619	0.02923	0.02975	0.02995	0.04398
0.79767	0.02953	0.02755	0.02336	0.02227	0.01448	0.02248	0.00863	0.01513	0.01686	0.01803	0.01845	0.02543	0.03946	0.06002	0.02136	0.0249	0.02532	0.01368	0.06796	0.02008	0.02149	0.02415	0.03237	0.03166	0.03039	0.02899	0.01814	0.02068	0.02085	0.03084	0.02786	0.03447	0.01493	0.01719	0.02111	0.02206	0.03919
0.82835	0.01161	0.01219	0.0051	0.00334	0.01361	0.02939	0.01486	0.01382	0.01333	0.00486	0.00575	0.01441	0.04314	0.05737	0.03701	0.03739	0.04421	0.01461	0.08118	0.01918	0.00965	0.01111	0.02312	0.02231	0.02059	0.04405	0.00509	0.00874	0.00547	0.01552	0.01079	0.02233	0.00893	0.00974	0.0081	0.00899	0.02798
0.85903	0.02013	0.02126	0.02011	0.02073	0.03396	0.04826	0.0378	0.03164	0.03006	0.0145	0.01572	0.00305	0.05881	0.04441	0.0616	0.05997	0.07046	0.03407	0.1044	0.03568	0.01703	0.0146	0.0104	0.01044	0.00655	0.06904	0.0319	0.0322	0.02902	0.01313	0.01202	0.00653	0.02668	0.02836	0.01248	0.00997	0.01012
0.88971	0.04899	0.04771	0.04673	0.04828	0.05773	0.07172	0.06431	0.05505	0.05334	0.03613	0.03744	0.02314	0.08078	0.02168	0.08812	0.08492	0.09815	0.05664	0.13581	0.05941	0.03823	0.03748	0.013	0.01561	0.01706	0.09647	0.0619	0.06228	0.05901	0.03758	0.03878	0.02093	0.05083	0.05462	0.03545	0.03372	0.0142
0.92039	0.08048	0.07689	0.07459	0.07745	0.08159	0.09608	0.09238	0.0803	0.07869	0.06058	0.06202	0.04827	0.10395	0.01807	0.11338	0.10867	0.12416	0.07925	0.1715	0.08545	0.06272	0.06466	0.03461	0.03709	0.04231	0.12258	0.09256	0.09348	0.09035	0.06671	0.0681	0.04784	0.07749	0.0836	0.06225	0.06157	0.0433
0.95107	0.11137	0.10554	0.10146	0.10598	0.10355	0.11888	0.12006	0.10532	0.10395	0.08626	0.08772	0.07606	0.12491	0.05786	0.13493	0.1288	0.14604	0.10008	0.20706	0.11119	0.08828	0.09346	0.05984	0.06225	0.07106	0.1447	0.12145	0.12309	0.12049	0.09676	0.09779	0.077	0.1046	0.11297	0.0909	0.09173	0.0755
0.98175	0.13885	0.13106	0.12508	0.13147	0.12184	0.138	0.14521	0.12809	0.1271	0.11124	0.1126	0.10442	0.14115	0.10437	0.15074	0.14343	0.16178	0.11751	0.23816	0.13434	0.11295	0.12154	0.08607	0.08831	0.10094	0.16068	0.14613	0.14858	0.14688	0.12513	0.12543	0.10585	0.13001	0.14032	0.11916	0.12187	0.10826
1.01243	0.16027	0.15103	0.14334	0.15155	0.13486	0.15162	0.16565	0.14661	0.14613	0.13338	0.13451	0.13087	0.15077	0.15202	0.15923	0.15119	0.16985	0.13014	0.26076	0.1527	0.13463	0.1464	0.11091	0.11289	0.12934	0.16899	0.16434	0.1676	0.16712	0.14929	0.14853	0.13173	0.15145	0.16312	0.14453	0.14933	0.13867
1.04311	0.17331	0.16334	0.15441	0.16415	0.14135	0.15825	0.17929	0.15898	0.15914	0.15045	0.15126	0.15274	0.15252	0.19615	0.1594	0.15133	0.16935	0.13685	0.27143	0.16431	0.15118	0.16549	0.13186	0.13346	0.15341	0.16876	0.17423	0.17822	0.17916	0.16687	0.16478	0.15202	0.16668	0.17897	0.16441	0.17131	0.16368
1.07379	0.17619	0.16644	0.15699	0.16766	0.1405	0.15688	0.18437	0.16361	0.1645	0.16039	0.1608	0.16742	0.14587	0.2321	0.15092	0.14379	0.16005	0.13695	0.26762	0.16755	0.16061	0.17643	0.14647	0.14762	0.17035	0.15988	0.17449	0.17906	0.18148	0.17584	0.17227	0.16429	0.17374	0.18577	0.17636	0.18512	0.1804
1.10447	0.16786	0.15943	0.15038	0.16108	0.13208	0.14708	0.17965	0.15935	0.16104	0.16152	0.16146	0.17265	0.1311	0.25557	0.13418	0.12925	0.14251	0.13028	0.24808	0.16136	0.16128	0.17732	0.1526	0.15324	0.17771	0.14315	0.16457	0.16951	0.17331	0.17478	0.16966	0.16665	0.17116	0.18196	0.17837	0.18852	0.18641
1.13515	0.14813	0.14225	0.13469	0.14422	0.11664	0.12908	0.16453	0.14571	0.14821	0.15281	0.15223	0.16679	0.10936	0.26312	0.11036	0.10924	0.11812	0.11736	0.21318	0.14536	0.15217	0.16693	0.14873	0.14882	0.17368	0.12034	0.14475	0.14979	0.15468	0.16298	0.15643	0.1579	0.15816	0.16678	0.16912	0.17996	0.18005
1.16583	0.11777	0.11583	0.11094	0.11775	0.09584	0.10392	0.13926	0.12305	0.12627	0.13411	0.13298	0.14916	0.08307	0.25266	0.08164	0.08644	0.08933	0.09969	0.16561	0.12004	0.13304	0.14494	0.13424	0.13379	0.15741	0.0947	0.11633	0.12115	0.12663	0.14074	0.1331	0.13787	0.13494	0.14046	0.1483	0.15889	0.16074
1.1965	0.07859	0.08248	0.08165	0.08347	0.07353	0.07395	0.10512	0.09297	0.09666	0.10658	0.10495	0.12027	0.05734	0.22401	0.05249	0.06581	0.06102	0.08049	0.1129	0.087	0.10486	0.11225	0.1099	0.10889	0.1294	0.07229	0.08225	0.08634	0.09163	0.10958	0.10162	0.10775	0.10309	0.10472	0.11699	0.12608	0.12936
1.22718	0.03469	0.04844	0.05323	0.04567	0.05875	0.04549	0.06517	0.06005	0.06339	0.07401	0.07215	0.08261	0.04523	0.17985	0.03696	0.05632	0.0457	0.06639	0.07937	0.05052	0.07089	0.07162	0.07908	0.0774	0.09234	0.06373	0.05064	0.05257	0.05583	0.0735	0.06721	0.07145	0.0674	0.06457	0.07894	0.08442	0.08922
1.25786	0.02677	0.03938	0.0453	0.0284	0.06438	0.04042	0.0319	0.04192	0.04162	0.04937	0.04891	0.0454	0.05915	0.1288	0.05319	0.06484	0.05804	0.06695	0.10484	0.03178	0.04372	0.03449	0.05347	0.05103	0.05582	0.07519	0.0479	0.04539	0.04278	0.04618	0.04783	0.04434	0.04622	0.04234	0.04862	0.04498	0.05233
1.28854	0.07314	0.07075	0.06946	0.06189	0.08777	0.06735	0.05117	0.06452	0.06029	0.0615	0.06425	0.04923	0.08558	0.09758	0.08278	0.08476	0.08506	0.08362	0.16287	0.06165	0.05719	0.05145	0.06182	0.05998	0.05572	0.09786	0.07988	0.07644	0.07221	0.06006	0.0693	0.06316	0.06943	0.07295	0.06443	0.05482	0.06029
1.31922	0.11967	0.11027	0.10361	0.10347	0.11672	0.1018	0.09532	0.10404	0.09922	0.09955	0.10393	0.09403	0.11254	0.12597	0.11239	0.10741	0.11341	0.10795	0.22155	0.1032	0.09816	0.09967	0.09969	0.09864	0.09875	0.12237	0.11896	0.11613	0.11299	0.10007	0.10938	0.10782	0.11266	0.12118	0.11051	0.10452	0.10769
1.3499	0.15994	0.14633	0.13611	0.14101	0.14405	0.13409	0.13832	0.14336	0.13895	0.14068	0.14607	0.14292	0.13562	0.19107	0.1381	0.12856	0.13845	0.13281	0.26864	0.14191	0.14187	0.14739	0.14285	0.14204	0.14953	0.14429	0.15482	0.15287	0.15129	0.14197	0.14944	0.15382	0.15603	0.1676	0.15912	0.15677	0.15949
1.38058	0.19058	0.17477	0.16252	0.1706	0.166	0.16062	0.17443	0.17666	0.17316	0.17648	0.18265	0.18586	0.15302	0.25997	0.15827	0.14635	0.15834	0.15417	0.29736	0.17335	0.18046	0.18752	0.18134	0.18049	0.1956	0.16177	0.18341	0.18245	0.18248	0.17807	0.18294	0.19347	0.1927	0.20592	0.2014	0.20212	0.20485
1.41126	0.20929	0.19324	0.18055	0.18988	0.18039	0.17941	0.20069	0.20067	0.19852	0.2027	0.20944	0.21803	0.16416	0.318	0.17216	0.15998	0.17239	0.16979	0.30344	0.19497	0.20982	0.21607	0.21004	0.20899	0.2313	0.17417	0.20242	0.20255	0.20404	0.20458	0.20648	0.22257	0.21886	0.23246	0.23267	0.23576	0.23852
1.44194	0.2149	0.2007	0.18918	0.19763	0.18627	0.18953	0.21555	0.21355	0.21317	0.21701	0.224	0.23644	0.16938	0.35668	0.17974	0.16926	0.18065	0.17869	0.28467	0.20561	0.22746	0.23061	0.22586	0.22453	0.25314	0.18162	0.21074	0.21209	0.21476	0.21933	0.21828	0.23862	0.23233	0.2451	0.25006	0.25468	0.2573
1.47262	0.20772	0.19758	0.18874	0.1941	0.18402	0.19126	0.21916	0.215	0.21684	0.21899	0.22574	0.24005	0.16986	0.37031	0.18163	0.17449	0.18384	0.18121	0.24111	0.20581	0.23249	0.23056	0.2277	0.22598	0.2596	0.18475	0.20848	0.21119	0.21473	0.22169	0.21823	0.24084	0.23265	0.2436	0.25255	0.25781	0.26005
1.5033	0.19005	0.18627	0.1813	0.18152	0.17587	0.1864	0.21383	0.20682	0.21133	0.21084	0.21658	0.2304	0.16767	0.35558	0.17932	0.17652	0.18349	0.17931	0.17537	0.19839	0.22618	0.21798	0.21709	0.21488	0.25158	0.18474	0.19734	0.20153	0.20565	0.21286	0.20836	0.23069	0.22168	0.2302	0.24158	0.24666	0.24829
1.53398	0.1672	0.17176	0.17111	0.16508	0.16647	0.17871	0.20469	0.19369	0.20123	0.19832	0.20197	0.21277	0.16573	0.31162	0.17532	0.17702	0.18199	0.17679	0.09473	0.18913	0.21272	0.19881	0.19948	0.19659	0.23341	0.18331	0.18114	0.18674	0.19134	0.19651	0.19348	0.21274	0.2045	0.21065	0.22199	0.22641	0.22728
1.56466	0.14901	0.16213	0.16485	0.15388	0.16298	0.17408	0.19965	0.18381	0.1943	0.19141	0.19182	0.1976	0.16741	0.24009	0.17332	0.17856	0.18256	0.17892	0.05	0.18645	0.20007	0.18439	0.18574	0.18208	0.21408	0.18283	0.1666	0.17293	0.17817	0.17964	0.18181	0.19573	0.19039	0.19531	0.20337	0.20738	0.2075
1.59534	0.14858	0.16633	0.16978	0.15876	0.17246	0.179	0.20695	0.1872	0.1996	0.20107	0.19807	0.19902	0.17559	0.14513	0.17749	0.18439	0.18862	0.19043	0.13201	0.19803	0.19906	0.18911	0.19032	0.18611	0.2072	0.18609	0.16279	0.16821	0.17438	0.17243	0.18324	0.19178	0.19125	0.19709	0.19938	0.20422	0.20389
1.62602	0.17174	0.18776	0.18915	0.18378	0.19687	0.19692	0.2298	0.20917	0.22183	0.23099	0.22604	0.22522	0.19143	0.03416	0.19088	0.19733	0.20251	0.21272	0.23196	0.22509	0.21738	0.21909	0.2202	0.21593	0.224	0.19554	0.17629	0.17874	0.18603	0.18345	0.20288	0.20944	0.2136	0.22209	0.21958	0.22677	0.22641
1.6567	0.21086	0.22162	0.21989	0.22282	0.23196	0.22593	0.26418	0.24588	0.25781	0.27485	0.26992	0.27053	0.21396	0.09023	0.21363	0.2184	0.22427	0.24312	0.32399	0.26204	0.25309	0.26634	0.26824	0.2642	0.26294	0.21228	0.20551	0.20389	0.21221	0.21214	0.23681	0.24575	0.25265	0.26396	0.26021	0.2703	0.27007
1.68738	0.25489	0.26016	0.25584	0.26677	0.27121	0.2608	0.30266	0.28889	0.30001	0.32287	0.31951	0.32295	0.24078	0.21208	0.24312	0.24626	0.25183	0.27693	0.39874	0.3012	0.29757	0.31861	0.32219	0.31844	0.31277	0.23544	0.24318	0.23755	0.24668	0.25041	0.2766	0.2905	0.29822	0.31142	0.30963	0.32218	0.32193
1.71806	0.29588	0.29689	0.29122	0.30843	0.30891	0.29605	0.33837	0.33046	0.34119	0.36682	0.36611	0.37218	0.26908	0.32541	0.27548	0.27794	0.282	0.30946	0.44951	0.33617	0.34206	0.36628	0.3721	0.36865	0.36219	0.26269	0.28203	0.27296	0.28265	0.28966	0.31472	0.33412	0.34139	0.35518	0.35726	0.37124	0.37073
1.74874	0.32898	0.32753	0.32183	0.34301	0.34094	0.32748	0.3666	0.3652	0.37618	0.40121	0.40395	0.41141	0.29633	0.42125	0.3069	0.30998	0.31162	0.33706	0.47197	0.36282	0.38031	0.40327	0.41142	0.4083	0.40346	0.2911	0.31678	0.30512	0.31511	0.32386	0.34613	0.37016	0.37631	0.38933	0.39616	0.41015	0.4092
1.77942	0.35191	0.34992	0.34528	0.36786	0.36496	0.35256	0.38522	0.39035	0.40229	0.4235	0.43031	0.43733	0.32068	0.4922	0.33437	0.3393	0.33817	0.35762	0.46472	0.37959	0.40897	0.42689	0.43693	0.43419	0.43262	0.31803	0.34425	0.33109	0.34114	0.34972	0.3684	0.39541	0.40019	0.41132	0.42299	0.43533	0.43391
1.8101	0.36467	0.364	0.36106	0.3825	0.38052	0.3706	0.3949	0.40579	0.41953	0.43433	0.44564	0.45016	0.34126	0.53298	0.35612	0.36376	0.36022	0.37086	0.43028	0.38779	0.42767	0.43791	0.4489	0.44659	0.4494	0.34167	0.36328	0.34996	0.3599	0.36659	0.38172	0.40978	0.41337	0.42198	0.43795	0.44698	0.4453
1.84078	0.36959	0.37184	0.37065	0.38863	0.38921	0.38289	0.39914	0.41414	0.43051	0.43764	0.4536	0.45377	0.35838	0.54116	0.37188	0.38258	0.3777	0.3785	0.37662	0.39165	0.43892	0.44071	0.45134	0.44952	0.4572	0.36142	0.37472	0.36284	0.37255	0.37639	0.38877	0.41628	0.4193	0.42556	0.44481	0.44922	0.44772
1.87146	0.37118	0.37734	0.37736	0.39012	0.39442	0.39241	0.40363	0.42032	0.44002	0.44027	0.4605	0.45527	0.37358	0.51777	0.38315	0.39652	0.39186	0.38409	0.32048	0.39767	0.44763	0.44278	0.45173	0.45044	0.46247	0.37802	0.38143	0.37267	0.382	0.38323	0.39433	0.4205	0.42404	0.42912	0.45028	0.44965	0.44894
1.90214	0.3752	0.38532	0.38565	0.39236	0.40066	0.40316	0.41447	0.43023	0.45346	0.44993	0.47337	0.46302	0.38926	0.46811	0.39291	0.40774	0.405	0.39218	0.29058	0.41242	0.45955	0.4526	0.45916	0.45841	0.47285	0.39341	0.38775	0.38352	0.39223	0.39238	0.40386	0.42909	0.43447	0.44039	0.46202	0.45731	0.45791
1.93282	0.38673	0.39979	0.39963	0.40063	0.4119	0.41861	0.4352	0.44819	0.47448	0.47169	0.49675	0.48294	0.40792	0.40297	0.40486	0.4192	0.41953	0.40654	0.31358	0.43922	0.47878	0.47568	0.48036	0.48013	0.49371	0.40997	0.39823	0.39918	0.40685	0.40821	0.42117	0.44685	0.45518	0.46404	0.48511	0.47863	0.48057
1.9635	0.4077	0.42198	0.42108	0.41771	0.42966	0.43997	0.46456	0.47454	0.5028	0.50481	0.52998	0.51492	0.4309	0.34085	0.42186	0.43338	0.43681	0.42816	0.38238	0.47596	0.50537	0.5111	0.51558	0.5159	0.52498	0.42939	0.41572	0.42137	0.42739	0.43196	0.44626	0.47399	0.48569	0.49875	0.51895	0.51342	0.51611
1.99418	0.43561	0.44936	0.44825	0.44216	0.45186	0.46516	0.49678	0.50501	0.53389	0.54285	0.56712	0.55253	0.4574	0.30789	0.44431	0.45095	0.4561	0.45434	0.468	0.51591	0.53492	0.5518	0.5582	0.55912	0.56077	0.45148	0.43967	0.44856	0.45228	0.46069	0.47502	0.50569	0.52038	0.53766	0.55726	0.55471	0.55719
2.02485	0.4646	0.47658	0.47632	0.46876	0.47335	0.48933	0.52382	0.53235	0.56058	0.5765	0.59948	0.5861	0.4843	0.3221	0.46941	0.46985	0.47429	0.47943	0.54679	0.55039	0.56014	0.58785	0.59797	0.59958	0.59212	0.47371	0.46605	0.47627	0.4771	0.48843	0.50067	0.53409	0.55082	0.57138	0.59086	0.59222	0.59352
2.05553	0.48749	0.49709	0.49886	0.49041	0.48761	0.50621	0.53793	0.54872	0.57532	0.59677	0.61853	0.60629	0.5067	0.37134	0.49185	0.4857	0.48659	0.49665	0.60394	0.5712	0.57345	0.60986	0.62478	0.62721	0.61027	0.49157	0.48865	0.49839	0.49592	0.50807	0.51601	0.55103	0.56863	0.59111	0.61087	0.61613	0.61553
2.08621	0.49772	0.50482	0.50956	0.50016	0.48855	0.50978	0.53348	0.54781	0.57234	0.59743	0.61835	0.60687	0.51911	0.42807	0.50535	0.49292	0.4878	0.49977	0.63115	0.5724	0.56925	0.61153	0.63142	0.63473	0.60945	0.49974	0.50089	0.50879	0.50281	0.5132	0.51507	0.55019	0.5677	0.5909	0.61125	0.61984	0.61708
2.11689	0.49063	0.49548	0.50356	0.49283	0.47212	0.49571	0.50877	0.52665	0.54957	0.57705	0.59794	0.58707	0.51659	0.47112	0.50425	0.48638	0.47373	0.48464	0.62591	0.5518	0.5462	0.59171	0.61568	0.6198	0.58942	0.49341	0.49742	0.50264	0.49321	0.49955	0.49465	0.52889	0.54612	0.56967	0.591	0.60226	0.59778
2.14757	0.46479	0.46791	0.47882	0.46636	0.43811	0.46297	0.46842	0.48795	0.51129	0.54189	0.56409	0.55476	0.49615	0.48912	0.48521	0.46307	0.44301	0.45086	0.5925	0.51315	0.51014	0.55729	0.58307	0.58765	0.55865	0.46988	0.47555	0.47785	0.46534	0.46638	0.45599	0.49022	0.50874	0.53393	0.55712	0.57075	0.56601
2.17825	0.42396	0.42615	0.43812	0.42393	0.39314	0.41636	0.42756	0.44391	0.47227	0.50986	0.53534	0.5303	0.45846	0.4794	0.44921	0.42441	0.39974	0.40453	0.54461	0.46979	0.47828	0.52711	0.55057	0.55473	0.538	0.43069	0.43724	0.43703	0.42226	0.4189	0.40792	0.44665	0.47117	0.50187	0.52847	0.54492	0.54276
2.20893	0.38079	0.38334	0.39269	0.37785	0.35585	0.3712	0.41541	0.42094	0.46105	0.51183	0.54231	0.54567	0.41091	0.4494	0.40508	0.38009	0.35827	0.36342	0.50898	0.44866	0.48064	0.53254	0.54836	0.55066	0.55871	0.38532	0.39256	0.39115	0.37582	0.37279	0.37196	0.42415	0.46261	0.50432	0.536	0.55633	0.56006
2.23961	0.36139	0.36599	0.3673	0.35489	0.35907	0.35806	0.46326	0.45327	0.50919	0.57658	0.61225	0.62614	0.37278	0.4211	0.3748	0.35385	0.34795	0.36029	0.52137	0.48283	0.54496	0.60148	0.60708	0.60637	0.64369	0.35683	0.36497	0.36477	0.352	0.35859	0.382	0.45538	0.51375	0.5694	0.60668	0.63169	0.64251
2.27029	0.39697	0.40463	0.39502	0.38877	0.42773	0.40835	0.57519	0.5536	0.62371	0.70604	0.74627	0.7691	0.37674	0.43192	0.39218	0.37982	0.39926	0.42311	0.60167	0.58393	0.67223	0.73469	0.73284	0.72921	0.78886	0.37906	0.38784	0.39119	0.38413	0.40742	0.45856	0.55201	0.62972	0.69809	0.74075	0.7707	0.78689
2.30097	0.4946	0.50486	0.48779	0.48779	0.55273	0.52143	0.72986	0.70403	0.7853	0.87926	0.92386	0.9525	0.4466	0.51122	0.47614	0.47223	0.51209	0.54525	0.73641	0.73438	0.84173	0.91086	0.90647	0.90083	0.97241	0.46754	0.4761	0.48288	0.4812	0.5184	0.58838	0.69656	0.79043	0.86921	0.91718	0.95202	0.97097
2.33165	0.63491	0.64695	0.62762	0.6311	0.70959	0.67307	0.90345	0.8794	0.96962	1.07189	1.12092	1.15235	0.57281	0.65204	0.61291	0.61362	0.66356	0.70168	0.89782	0.90923	1.03016	1.10545	1.10271	1.09604	1.17092	0.60573	0.61346	0.62195	0.62301	0.66728	0.74652	0.86458	0.97166	1.05872	1.11186	1.15118	1.17069
2.36233	0.7956	0.80884	0.79097	0.79509	0.8777	0.84046	1.07723	1.05924	1.15648	1.26352	1.31684	1.34842	0.7309	0.82772	0.77802	0.78	0.83175	0.87076	1.06173	1.08784	1.21816	1.29784	1.29969	1.29281	1.36448	0.76949	0.77612	0.78466	0.78623	0.83147	0.91285	1.03611	1.15353	1.24662	1.30439	1.34733	1.36569
2.39301	0.95956	0.97356	0.95946	0.96198	1.04158	1.00675	1.23664	1.22768	1.32979	1.43775	1.49485	1.52427	0.90004	1.01366	0.95132	0.95252	1.00006	1.03642	1.21033	1.25419	1.39004	1.47144	1.47976	1.47332	1.53683	0.93976	0.94519	0.95249	0.95321	0.99446	1.0724	1.19588	1.32029	1.41691	1.4783	1.52353	1.53951
2.42369	1.11363	1.12798	1.119	1.11826	1.18905	1.15895	1.37025	1.3722	1.47666	1.58153	1.64148	1.66683	1.06454	1.19085	1.1173	1.11662	1.15542	1.18619	1.33099	1.39572	1.53322	1.61314	1.62892	1.62347	1.67503	1.10191	1.10621	1.11133	1.11044	1.14372	1.2136	1.332	1.4595	1.5569	1.6205	1.66635	1.67911
2.45437	1.24727	1.26156	1.25836	1.25319	1.31037	1.28675	1.46938	1.48309	1.58711	1.68502	1.74648	1.76633	1.212	1.34455	1.26354	1.26055	1.28723	1.31015	1.41536	1.50286	1.638	1.71315	1.73667	1.73262	1.76948	1.24417	1.24763	1.24993	1.24714	1.26944	1.3274	1.43548	1.56175	1.65706	1.72115	1.76575	1.77486
2.48505	1.35215	1.36596	1.36861	1.35835	1.39813	1.38225	1.52818	1.55354	1.65415	1.74166	1.80299	1.81646	1.33255	1.46351	1.38019	1.37491	1.38715	1.40079	1.45895	1.56897	1.69775	1.76508	1.796	1.79364	1.81406	1.35718	1.36029	1.35941	1.35472	1.36413	1.40718	1.50017	1.62066	1.7111	1.77384	1.81528	1.82066
2.51573	1.42214	1.4351	1.44316	1.42766	1.44742	1.44003	1.54372	1.57971	1.67392	1.74831	1.80765	1.81451	1.41871	1.53982	1.45995	1.45272	1.44929	1.45309	1.46094	1.5905	1.70907	1.76611	1.80359	1.80306	1.80629	1.43402	1.43739	1.43324	1.42687	1.42268	1.44876	1.5228	1.63304	1.71607	1.77564	1.81215	1.81409
2.54641	1.45346	1.46526	1.47789	1.45752	1.45594	1.45733	1.51602	1.56084	1.64583	1.70532	1.76069	1.76134	1.46553	1.56893	1.49822	1.48965	1.47044	1.46471	1.42385	1.567	1.67187	1.71695	1.75974	1.76106	1.74733	1.47038	1.47464	1.46745	1.45972	1.44241	1.45056	1.50299	1.59894	1.67245	1.72716	1.75726	1.75633
2.57709	1.44481	1.45524	1.47133	1.44692	1.42411	1.43409	1.44794	1.49918	1.5725	1.6163	1.66575	1.66118	1.4708	1.5497	1.49333	1.48414	1.45013	1.436	1.35317	1.50101	1.58923	1.62166	1.66825	1.6713	1.64175	1.46475	1.47044	1.46069	1.45197	1.42314	1.4135	1.44314	1.5215	1.5839	1.63235	1.655	1.65195
2.60777	1.39737	1.40637	1.42467	1.39744	1.35497	1.37288	1.34493	1.39978	1.45945	1.48786	1.52957	1.52129	1.43507	1.4843	1.44651	1.43747	1.39067	1.3699	1.25666	1.39787	1.46719	1.48728	1.53601	1.54055	1.49711	1.41843	1.4259	1.41432	1.40491	1.3671	1.34093	1.3482	1.40667	1.45699	1.49814	1.51284	1.50854
2.63845	1.31471	1.32237	1.34161	1.31306	1.25389	1.27871	1.21458	1.27009	1.31474	1.32903	1.3615	1.35131	1.36155	1.37792	1.36178	1.3536	1.2969	1.27168	1.14361	1.26526	1.31421	1.32328	1.37247	1.37817	1.32346	1.33539	1.34469	1.33219	1.3223	1.27873	1.23833	1.22522	1.26277	1.30066	1.33387	1.34076	1.33605
2.66913	1.2025	1.20909	1.22812	1.19991	1.12824	1.15863	1.06611	1.11941	1.14842	1.15065	1.17282	1.16265	1.25589	1.23841	1.24561	1.23883	1.17584	1.14855	1.02378	1.11272	1.14066	1.14092	1.18898	1.19544	1.13258	1.22194	1.23276	1.22041	1.21011	1.16433	1.11289	1.0829	1.09992	1.12566	1.15072	1.15065	1.14618
2.69981	1.06817	1.07412	1.09205	1.06584	0.98686	1.02125	0.90983	0.95837	0.97193	0.96475	0.97617	0.9678	1.12574	1.07578	1.10649	1.10136	1.0362	1.00916	0.90616	0.951	0.9582	0.9526	0.99809	1.00486	0.93741	1.08631	1.09798	1.08687	1.0761	1.03164	0.9731	0.93097	0.92943	0.94389	0.961	0.95553	0.95167
2.73049	0.92045	0.92636	0.94265	0.91989	0.83953	0.8762	0.75649	0.79828	0.79753	0.78386	0.78497	0.77969	0.98026	0.90177	0.95435	0.95076	0.88776	0.86298	0.79767	0.79152	0.77925	0.77121	0.81288	0.81953	0.75139	0.93809	0.9496	0.94079	0.92939	0.88936	0.82822	0.77967	0.76326	0.76782	0.77754	0.76908	0.7657
2.76117	0.76892	0.77547	0.79006	0.77184	0.69641	0.73353	0.61668	0.65051	0.6378	0.62055	0.61307	0.61122	0.82956	0.72949	0.8	0.79737	0.74082	0.71974	0.70187	0.64564	0.6165	0.60961	0.64638	0.6525	0.58807	0.78763	0.79776	0.79212	0.77995	0.74663	0.68779	0.63915	0.6134	0.60996	0.61327	0.60502	0.60139
2.79184	0.62359	0.63148	0.64485	0.63164	0.56737	0.60304	0.49995	0.5256	0.50493	0.48664	0.47431	0.47463	0.68413	0.57348	0.65446	0.6517	0.60544	0.58874	0.61843	0.52367	0.48239	0.47978	0.51065	0.51589	0.46019	0.64547	0.65298	0.65097	0.6381	0.61258	0.56107	0.51871	0.491	0.48205	0.48044	0.47612	0.47094
2.82252	0.49448	0.50424	0.51743	0.50885	0.46098	0.49334	0.41293	0.43151	0.40879	0.39115	0.38019	0.3793	0.55417	0.44957	0.52822	0.52383	0.49059	0.478	0.54378	0.43287	0.38717	0.39013	0.41439	0.41858	0.37631	0.52157	0.52555	0.52695	0.51393	0.49572	0.45625	0.42544	0.404	0.39259	0.38827	0.39083	0.3828
2.8532	0.39094	0.40256	0.41696	0.41149	0.38262	0.41014	0.35628	0.37012	0.35196	0.33528	0.33237	0.326	0.44855	0.3718	0.42973	0.42222	0.40249	0.39283	0.47297	0.3739	0.33328	0.33989	0.35783	0.36112	0.33368	0.42404	0.42449	0.42795	0.41618	0.40294	0.37877	0.36173	0.3525	0.34156	0.33714	0.34632	0.33536
2.88388	0.31943	0.33194	0.3486	0.34375	0.33161	0.35377	0.3227	0.33452	0.32491	0.30817	0.31605	0.30212	0.3726	0.34174	0.36252	0.35132	0.34211	0.33368	0.40189	0.33875	0.30985	0.31597	0.3293	0.33213	0.3158	0.35655	0.35492	0.3579	0.34955	0.3376	0.32861	0.32284	0.32612	0.31701	0.3144	0.32644	0.31402
2.91456	0.2791	0.29063	0.30939	0.30281	0.30018	0.31794	0.30026	0.31185	0.31057	0.29254	0.30928	0.28874	0.32492	0.3411	0.32197	0.3083	0.30348	0.29507	0.32894	0.31447	0.29826	0.30067	0.31156	0.31438	0.30326	0.31537	0.31431	0.31394	0.311	0.29702	0.29892	0.29848	0.30953	0.30185	0.30168	0.31204	0.30017
2.94524	0.25946	0.2685	0.28797	0.27882	0.27735	0.29263	0.27872	0.29051	0.29487	0.27522	0.29698	0.27232	0.29651	0.34546	0.29659	0.28302	0.27629	0.26788	0.25607	0.29009	0.28399	0.28175	0.29181	0.29488	0.28419	0.29012	0.29203	0.28669	0.28966	0.27272	0.27918	0.27829	0.29105	0.28362	0.28582	0.29122	0.28166
2.97592	0.2465	0.25272	0.27121	0.26044	0.25456	0.26919	0.25289	0.26431	0.27125	0.25092	0.27376	0.24792	0.2756	0.339	0.27456	0.26367	0.25139	0.24413	0.19009	0.26019	0.26084	0.25495	0.26503	0.26836	0.2553	0.26961	0.27545	0.26532	0.27314	0.25488	0.26063	0.25612	0.26572	0.25745	0.26192	0.26059	0.25461
3.0066	0.2305	0.23459	0.25058	0.24026	0.22821	0.24335	0.22239	0.23252	0.23954	0.22072	0.24101	0.2171	0.25367	0.31545	0.24891	0.24258	0.22427	0.21999	0.14529	0.22472	0.22923	0.2221	0.2325	0.23594	0.21931	0.24693	0.25614	0.24272	0.25343	0.23689	0.23898	0.2306	0.23417	0.22445	0.23128	0.22285	0.22118
3.03728	0.2081	0.21129	0.22349	0.21619	0.1993	0.21528	0.19035	0.19848	0.20392	0.18989	0.20434	0.18556	0.22763	0.27477	0.21838	0.2176	0.19532	0.19594	0.13867	0.18782	0.19395	0.18908	0.19966	0.20294	0.18301	0.2205	0.23141	0.21698	0.22812	0.21664	0.21419	0.20409	0.2008	0.18972	0.1991	0.18503	0.18742
3.06796	0.18097	0.18481	0.19213	0.19042	0.1722	0.18845	0.16213	0.16819	0.17137	0.1659	0.172	0.16121	0.19917	0.22065	0.18635	0.19101	0.16877	0.17548	0.16346	0.15685	0.1628	0.16397	0.17413	0.1769	0.15577	0.19295	0.20311	0.19047	0.19925	0.19557	0.1892	0.18107	0.17232	0.16099	0.17261	0.15698	0.1615
3.09864	0.15433	0.16041	0.16219	0.1679	0.1529	0.168	0.14347	0.14845	0.14992	0.15495	0.1526	0.15062	0.17328	0.15963	0.1595	0.16788	0.15079	0.16286	0.19555	0.14015	0.14451	0.15342	0.16216	0.16417	0.14564	0.16956	0.17613	0.16829	0.17196	0.1771	0.16847	0.16619	0.1553	0.14585	0.15816	0.14721	0.15025
3.12932	0.13549	0.14466	0.14143	0.15406	0.14559	0.15789	0.13709	0.14273	0.144	0.15705	0.1496	0.1536	0.15624	0.10308	0.14525	0.15369	0.14551	0.15979	0.22004	0.14082	0.14304	0.15702	0.16363	0.16497	0.15195	0.15573	0.15661	0.15568	0.15272	0.16466	0.15595	0.16129	0.15185	0.1462	0.15678	0.15469	0.15342
3.16	0.13003	0.14138	0.13559	0.15119	0.14883	0.15776	0.13996	0.14757	0.14996	0.16579	0.15751	0.16326	0.15163	0.07709	0.14606	0.15067	0.1509	0.16363	0.23086	0.15256	0.15304	0.16741	0.17195	0.17296	0.1656	0.15321	0.14867	0.15414	0.14585	0.15949	0.15248	0.16392	0.15738	0.15581	0.16305	0.16946	0.16368
3.19068	0.13656	0.14793	0.14268	0.15623	0.1565	0.1629	0.14591	0.15564	0.15951	0.17396	0.16741	0.17211	0.15694	0.10125	0.15634	0.15559	0.16028	0.16926	0.22636	0.16603	0.16538	0.17687	0.17968	0.18065	0.17778	0.15828	0.15092	0.15977	0.14971	0.15962	0.15504	0.16912	0.16468	0.16642	0.16993	0.18217	0.17329
3.22136	0.14787	0.15756	0.15463	0.16325	0.16249	0.1677	0.14984	0.16106	0.16609	0.17706	0.17304	0.17569	0.16555	0.14209	0.16773	0.16249	0.16736	0.17205	0.20745	0.17502	0.17362	0.18083	0.18221	0.1833	0.18373	0.16479	0.15747	0.16638	0.15793	0.16124	0.15893	0.17251	0.16847	0.17264	0.17269	0.18789	0.17774
3.25204	0.1571	0.16434	0.16413	0.16722	0.16312	0.1683	0.14922	0.16091	0.16659	0.1735	0.17179	0.17252	0.17149	0.17751	0.17432	0.16641	0.16846	0.16929	0.17671	0.17686	0.17493	0.17778	0.1779	0.17913	0.18205	0.16787	0.16243	0.1691	0.16434	0.16083	0.16038	0.17153	0.16639	0.17236	0.16949	0.1852	0.17559
3.28272	0.16033	0.16494	0.16718	0.1654	0.15709	0.16304	0.14364	0.15472	0.16054	0.16375	0.16367	0.16314	0.17136	0.20105	0.17344	0.16474	0.16235	0.16014	0.13789	0.1713	0.16903	0.16827	0.16727	0.16858	0.17348	0.1651	0.16223	0.16549	0.16528	0.15629	0.15741	0.16545	0.15833	0.16571	0.16063	0.1749	0.16747
3.3134	0.15623	0.15837	0.1625	0.15708	0.14492	0.15199	0.13406	0.14349	0.14916	0.14959	0.15028	0.14938	0.16409	0.21098	0.1648	0.15697	0.14962	0.14524	0.09569	0.15959	0.1572	0.15414	0.15217	0.15346	0.16003	0.15616	0.15573	0.15522	0.15953	0.14706	0.14965	0.15484	0.1456	0.15418	0.14775	0.1591	0.15518
3.34408	0.14525	0.14536	0.15069	0.14312	0.12834	0.13646	0.12214	0.12914	0.1346	0.13346	0.13407	0.13368	0.1504	0.20766	0.14978	0.14409	0.13211	0.12628	0.05663	0.14379	0.14161	0.13785	0.13511	0.13626	0.14429	0.14229	0.1436	0.13956	0.14762	0.13385	0.13785	0.14106	0.1303	0.13995	0.13316	0.14056	0.14113
3.37476	0.12909	0.12779	0.13362	0.1254	0.10986	0.11846	0.10981	0.11385	0.11932	0.11793	0.11778	0.11862	0.13218	0.19274	0.13085	0.12805	0.11247	0.10562	0.03601	0.1263	0.12477	0.12199	0.11877	0.11968	0.12898	0.1257	0.12779	0.12092	0.13131	0.11818	0.12346	0.12585	0.11474	0.12539	0.11929	0.12223	0.12777
3.40544	0.11027	0.10835	0.11399	0.10645	0.09228	0.10028	0.09873	0.09966	0.10566	0.10528	0.10398	0.10645	0.11211	0.16869	0.11117	0.11133	0.09376	0.08592	0.04945	0.10947	0.10911	0.10881	0.10548	0.10608	0.11646	0.10915	0.11102	0.10251	0.11306	0.10209	0.10819	0.11094	0.10102	0.11262	0.10826	0.10673	0.11716
3.43612	0.09177	0.0902	0.09499	0.08899	0.07822	0.08405	0.09008	0.08812	0.09539	0.0971	0.09465	0.09882	0.09326	0.13843	0.09407	0.09639	0.07891	0.06982	0.07199	0.09519	0.09662	0.09992	0.09687	0.0971	0.10845	0.09532	0.09634	0.08783	0.09567	0.08768	0.09371	0.09776	0.09064	0.1032	0.1015	0.09612	0.11074
3.4668	0.07666	0.07644	0.07987	0.07548	0.06919	0.07125	0.08438	0.08013	0.08954	0.09412	0.09094	0.09654	0.07861	0.105	0.08224	0.08507	0.0698	0.05922	0.09046	0.08478	0.08866	0.09612	0.09372	0.09352	0.10577	0.08596	0.08623	0.07946	0.08175	0.07656	0.08135	0.08729	0.08438	0.09802	0.09964	0.09155	0.10915
3.49748	0.06725	0.06905	0.071	0.06721	0.0649	0.06231	0.08173	0.07602	0.08837	0.09625	0.09305	0.09961	0.06997	0.07131	0.07648	0.07788	0.06607	0.0543	0.10343	0.07888	0.08581	0.09739	0.096	0.09531	0.10836	0.08106	0.08145	0.07745	0.07288	0.06937	0.07191	0.08002	0.08242	0.09733	0.10261	0.09317	0.11228
3.52816	0.06381	0.06748	0.06842	0.06363	0.06363	0.05669	0.08197	0.07578	0.09158	0.10281	0.10036	0.10733	0.06686	0.03994	0.07512	0.0739	0.06553	0.05331	0.11241	0.07752	0.0879	0.1031	0.10305	0.10184	0.11542	0.07903	0.08063	0.07925	0.06883	0.06555	0.0657	0.07606	0.08459	0.10079	0.10974	0.10024	0.1194
3.55884	0.06431	0.06919	0.06989	0.06294	0.06382	0.0535	0.08481	0.0791	0.09841	0.11265	0.11162	0.11847	0.06693	0.01472	0.07556	0.07159	0.06596	0.05428	0.11971	0.08022	0.09412	0.11211	0.11369	0.11202	0.12563	0.07798	0.08147	0.08194	0.06789	0.06396	0.0627	0.07526	0.09031	0.10752	0.11992	0.11138	0.12926
3.58952	0.06628	0.07181	0.07287	0.06355	0.06493	0.05233	0.08965	0.08514	0.10765	0.12421	0.12514	0.13135	0.06793	0.01764	0.07599	0.0698	0.06632	0.05628	0.12713	0.08602	0.10317	0.12288	0.12628	0.12428	0.13724	0.07672	0.08223	0.08382	0.06827	0.06375	0.06268	0.07712	0.09851	0.1162	0.13159	0.12474	0.1402
3.62019	0.06827	0.07417	0.07597	0.06481	0.06718	0.05323	0.09548	0.09253	0.11765	0.13562	0.1389	0.14406	0.06882	0.03516	0.07586	0.06815	0.06661	0.05932	0.13498	0.09349	0.11339	0.13359	0.13885	0.1367	0.14833	0.07504	0.08221	0.08448	0.06907	0.06464	0.06517	0.08076	0.10764	0.12515	0.14292	0.13825	0.15035
3.65087	0.06991	0.07607	0.07885	0.0667	0.07072	0.05615	0.10102	0.09961	0.12657	0.14499	0.15083	0.15463	0.06956	0.05034	0.07539	0.06683	0.06715	0.06351	0.14197	0.10102	0.12296	0.14239	0.14938	0.14728	0.15696	0.07325	0.08151	0.08425	0.0701	0.06663	0.06936	0.085	0.1159	0.13264	0.15205	0.1498	0.15789
3.68155	0.07126	0.07762	0.0815	0.0692	0.0751	0.0604	0.10497	0.10472	0.13267	0.1506	0.15902	0.16132	0.0705	0.06313	0.07496	0.06609	0.06803	0.06849	0.14596	0.107	0.13015	0.14766	0.15607	0.1542	0.16144	0.07174	0.08045	0.08355	0.07141	0.06952	0.07412	0.08857	0.1216	0.13712	0.15732	0.15751	0.16125
3.71223	0.07227	0.07874	0.08379	0.07186	0.07922	0.06478	0.10622	0.10654	0.13452	0.15118	0.16197	0.16278	0.07171	0.07441	0.0746	0.0659	0.0688	0.07341	0.14483	0.11007	0.13353	0.14818	0.15754	0.15608	0.16052	0.07057	0.07918	0.08254	0.07277	0.07266	0.07822	0.09034	0.12335	0.13739	0.15749	0.15991	0.15933
3.74291	0.07259	0.07899	0.08519	0.07383	0.08179	0.06804	0.10406	0.10418	0.1312	0.14602	0.15873	0.15822	0.07279	0.08475	0.07383	0.06577	0.06867	0.07722	0.13707	0.10929	0.13209	0.1433	0.15305	0.15211	0.15353	0.06933	0.07744	0.0809	0.07355	0.07509	0.08056	0.08948	0.12026	0.13276	0.15187	0.15612	0.15159
3.77359	0.07159	0.0777	0.08497	0.07419	0.08174	0.06921	0.09821	0.09734	0.1224	0.13504	0.14901	0.14743	0.07301	0.09409	0.0719	0.06505	0.06687	0.07901	0.12215	0.1042	0.12535	0.13293	0.14249	0.14214	0.14043	0.06737	0.07467	0.07806	0.07293	0.07582	0.08031	0.08558	0.11202	0.1231	0.14038	0.14592	0.13813
3.80427	0.06865	0.07426	0.08242	0.07228	0.0784	0.06775	0.08884	0.08627	0.10844	0.11878	0.13312	0.13082	0.07163	0.10177	0.06815	0.06312	0.06295	0.0782	0.10055	0.09488	0.11341	0.1176	0.12641	0.12666	0.12179	0.06415	0.07027	0.07345	0.07016	0.07412	0.07702	0.07865	0.09892	0.10881	0.12352	0.12971	0.11958
3.83495	0.06339	0.06833	0.0771	0.0678	0.07164	0.06356	0.07652	0.07177	0.09019	0.09829	0.112	0.10931	0.06814	0.10689	0.06223	0.05966	0.05688	0.07459	0.07372	0.08185	0.09685	0.09831	0.10594	0.10675	0.09871	0.05939	0.06384	0.06678	0.06483	0.06958	0.07062	0.06911	0.08174	0.09075	0.10227	0.10848	0.09707
3.86563	0.05577	0.05993	0.06893	0.06093	0.0618	0.05695	0.0621	0.05507	0.069	0.07504	0.08697	0.08419	0.06243	0.10858	0.05419	0.05462	0.04907	0.06828	0.0442	0.06601	0.07671	0.07643	0.08265	0.08391	0.0727	0.05316	0.05532	0.05814	0.0569	0.06222	0.0614	0.0578	0.06172	0.07011	0.07797	0.08364	0.07205
3.89631	0.04616	0.04947	0.05824	0.05226	0.04963	0.04846	0.04658	0.03791	0.04656	0.05073	0.05964	0.05702	0.05473	0.10633	0.04447	0.04819	0.04022	0.0596	0.01836	0.04854	0.05428	0.05359	0.05846	0.06	0.0455	0.04582	0.04504	0.04797	0.04676	0.05238	0.04996	0.04593	0.04044	0.04831	0.05219	0.05692	0.04626
3.92699	0.03526	0.03767	0.0457	0.04262	0.03611	0.03877	0.03108	0.02322	0.0253	0.02761	0.03171	0.02952	0.04552	0.10013	0.03374	0.04069	0.03117	0.04905	0.02537	0.03083	0.03107	0.03198	0.03605	0.03742	0.01936	0.0378	0.0336	0.03692	0.03509	0.04067	0.03716	0.03528	0.02024	0.02721	0.02679	0.03053	0.02234
3.95767	0.02411	0.02542	0.0322	0.0329	0.02229	0.02856	0.01711	0.0179	0.01317	0.01305	0.00558	0.00638	0.03539	0.09072	0.02276	0.03242	0.02268	0.03717	0.04818	0.01532	0.00941	0.01739	0.02159	0.02136	0.01105	0.02949	0.02177	0.02577	0.02272	0.02784	0.02414	0.02852	0.01163	0.01272	0.0098	0.01232	0.01444
3.98835	0.01442	0.01378	0.01887	0.02388	0.00919	0.01846	0.0098	0.02481	0.02321	0.02352	0.02091	0.02349	0.02486	0.07974	0.01217	0.02366	0.01519	0.0247	0.06659	0.01241	0.01479	0.02297	0.02581	0.02326	0.03105	0.02105	0.01036	0.01511	0.01051	0.01471	0.01329	0.02817	0.02469	0.02128	0.02554	0.02604	0.03149
4.01903	0.01063	0.00571	0.00819	0.01599	0.00245	0.0096	0.01628	0.03455	0.03732	0.03957	0.04266	0.04466	0.01425	0.07002	0.00237	0.01491	0.00877	0.01353	0.07757	0.02365	0.03285	0.03762	0.03919	0.0362	0.04919	0.01248	0.0024	0.00537	9.36447E-4	0.00245	0.01215	0.03317	0.039	0.03704	0.04519	0.04589	0.04969
4.04971	0.01539	0.01043	0.01059	0.00962	0.01212	0.00796	0.0259	0.04291	0.04897	0.05355	0.0608	0.06227	0.00372	0.06527	0.00679	0.00884	0.0046	0.0123	0.08018	0.03558	0.04807	0.05162	0.05213	0.04919	0.06333	0.00502	0.01033	0.00442	0.01093	0.01016	0.02031	0.04027	0.0505	0.05148	0.06223	0.06303	0.06518
4.08039	0.02253	0.0186	0.01986	0.00726	0.01974	0.0155	0.03451	0.04909	0.05748	0.06465	0.07493	0.0757	0.00706	0.06792	0.01537	0.01287	0.00816	0.02271	0.07452	0.04578	0.05968	0.06328	0.06267	0.05993	0.07315	0.00955	0.01856	0.01306	0.01957	0.02054	0.02918	0.04737	0.0587	0.06346	0.07595	0.0765	0.07735
4.11107	0.02948	0.02636	0.02858	0.01213	0.0255	0.02449	0.04136	0.05309	0.06296	0.07275	0.08487	0.08467	0.01779	0.07661	0.02378	0.02253	0.01567	0.03489	0.06166	0.05379	0.06742	0.0721	0.07045	0.06801	0.07868	0.02007	0.02599	0.02191	0.02693	0.0293	0.03655	0.05345	0.06364	0.07257	0.086	0.08604	0.0859
4.14175	0.03587	0.03364	0.03612	0.02029	0.02976	0.03309	0.04605	0.05507	0.06565	0.07772	0.09051	0.08908	0.02855	0.08763	0.03212	0.03293	0.02424	0.04613	0.04355	0.05935	0.07125	0.07772	0.07531	0.07326	0.08007	0.03137	0.03284	0.03092	0.03327	0.03619	0.04183	0.05792	0.06552	0.07843	0.09208	0.0915	0.09057
4.17243	0.04163	0.04044	0.04241	0.02942	0.03279	0.04048	0.04818	0.05501	0.06567	0.07933	0.0918	0.08901	0.03891	0.09765	0.04013	0.04261	0.03282	0.05527	0.02354	0.06213	0.07125	0.07977	0.07699	0.07541	0.07753	0.04237	0.03916	0.03972	0.03875	0.04103	0.04475	0.06029	0.06451	0.08066	0.09391	0.0928	0.09115
4.20311	0.04648	0.04646	0.04734	0.03832	0.03462	0.04588	0.04736	0.0527	0.06294	0.07734	0.08878	0.08477	0.0482	0.10448	0.04719	0.05053	0.04037	0.06144	0.01368	0.0618	0.06767	0.07802	0.07512	0.07408	0.0714	0.05204	0.04468	0.04762	0.04325	0.04359	0.04513	0.06015	0.06078	0.07897	0.0914	0.08994	0.08756
4.23379	0.04995	0.05114	0.05058	0.04582	0.03497	0.04854	0.0434	0.04785	0.05733	0.07176	0.08182	0.07727	0.0556	0.107	0.05248	0.05584	0.04587	0.06397	0.02725	0.05818	0.06114	0.07265	0.06947	0.06906	0.06258	0.0594	0.04883	0.05368	0.04636	0.04366	0.0429	0.05723	0.05459	0.07352	0.08494	0.08332	0.08035
4.26447	0.05148	0.05382	0.05169	0.05082	0.0334	0.04788	0.03667	0.04041	0.04906	0.06353	0.07222	0.06865	0.06027	0.10499	0.05523	0.05789	0.04846	0.06253	0.0419	0.05162	0.05318	0.06491	0.06051	0.06077	0.05341	0.06364	0.0509	0.05708	0.04751	0.04107	0.03821	0.05165	0.04676	0.06537	0.07603	0.07429	0.07131
4.29515	0.05074	0.05404	0.05028	0.05246	0.02961	0.04367	0.02916	0.03141	0.03974	0.05566	0.06328	0.0632	0.06159	0.09921	0.05498	0.05645	0.04775	0.05729	0.05079	0.04387	0.04732	0.05822	0.05061	0.05151	0.04931	0.06435	0.05039	0.05725	0.04624	0.03587	0.03184	0.04438	0.03973	0.05762	0.06831	0.06629	0.06476
4.32583	0.04805	0.05194	0.04638	0.05042	0.02401	0.03637	0.02673	0.02528	0.03471	0.05447	0.06137	0.0668	0.05939	0.09154	0.05187	0.05196	0.04408	0.04939	0.05207	0.03963	0.04921	0.05874	0.04632	0.04743	0.05699	0.06181	0.04725	0.05433	0.04254	0.02873	0.02619	0.03823	0.03878	0.05631	0.068	0.06559	0.06742
4.35651	0.04503	0.04874	0.04099	0.04529	0.01935	0.02806	0.0357	0.0307	0.04205	0.06569	0.0722	0.08175	0.05434	0.08506	0.04716	0.04605	0.03922	0.04174	0.04553	0.04557	0.06169	0.07098	0.05596	0.05644	0.0764	0.05744	0.04255	0.04959	0.0375	0.02231	0.02659	0.03848	0.04831	0.06674	0.0798	0.07737	0.08272
4.38719	0.04505	0.04731	0.03715	0.0395	0.02238	0.02488	0.0528	0.04706	0.06088	0.08749	0.09413	0.10475	0.04863	0.08352	0.04402	0.04239	0.03735	0.04003	0.03354	0.06208	0.08178	0.09269	0.07834	0.07794	0.10255	0.05436	0.03934	0.04626	0.03447	0.02328	0.0361	0.0483	0.06606	0.08725	0.10174	0.09997	0.10727
4.41786	0.05182	0.05149	0.03999	0.03846	0.03466	0.03347	0.07303	0.06801	0.08516	0.11459	0.12179	0.13138	0.0467	0.08918	0.0471	0.04594	0.04343	0.04861	0.02762	0.08435	0.1054	0.11901	0.10705	0.10597	0.13123	0.05693	0.04257	0.04915	0.03864	0.03449	0.05137	0.06478	0.08775	0.11283	0.12875	0.12831	0.13597
4.44854	0.06575	0.06287	0.05182	0.04729	0.05155	0.04975	0.09353	0.08999	0.11087	0.14281	0.15074	0.15821	0.05327	0.1009	0.05844	0.05801	0.05755	0.0647	0.04481	0.10839	0.1296	0.14599	0.1375	0.13595	0.15949	0.06753	0.05449	0.06053	0.05152	0.05097	0.06895	0.08388	0.11035	0.1394	0.15648	0.15803	0.16487
4.47922	0.08437	0.07962	0.0698	0.06427	0.07004	0.0684	0.11238	0.11085	0.13533	0.16907	0.17777	0.18261	0.06826	0.11543	0.0757	0.07549	0.07609	0.08365	0.07487	0.13149	0.15211	0.17072	0.16655	0.1647	0.18496	0.08448	0.0726	0.07802	0.06993	0.06925	0.0868	0.10285	0.13166	0.164	0.18175	0.18585	0.19098
4.5099	0.10485	0.09882	0.09048	0.08497	0.08827	0.08669	0.12806	0.12892	0.15641	0.19101	0.20038	0.20254	0.08799	0.12948	0.09555	0.09498	0.09588	0.10236	0.10806	0.15159	0.17112	0.19097	0.19174	0.18974	0.20566	0.10447	0.09357	0.0981	0.09065	0.08746	0.10344	0.11974	0.14993	0.1844	0.20211	0.20918	0.21204
4.54058	0.12488	0.11799	0.11135	0.1061	0.1048	0.10296	0.13944	0.14289	0.17239	0.20682	0.21663	0.21644	0.10904	0.14063	0.11547	0.11412	0.1147	0.11893	0.13979	0.16708	0.1852	0.20508	0.21111	0.2091	0.22007	0.12469	0.11488	0.11801	0.11137	0.10431	0.11775	0.13312	0.16376	0.19895	0.21579	0.226	0.22638
4.57126	0.14261	0.13519	0.13053	0.12541	0.11842	0.11608	0.14578	0.15187	0.18199	0.21529	0.22521	0.22329	0.12898	0.1474	0.13361	0.13128	0.13091	0.13212	0.16677	0.17677	0.19328	0.21198	0.22323	0.22134	0.22708	0.14303	0.13465	0.13576	0.13035	0.11881	0.12887	0.14202	0.17215	0.20656	0.22167	0.23487	0.23294
4.60194	0.15665	0.14899	0.14657	0.14129	0.12826	0.12538	0.14676	0.15539	0.18444	0.21582	0.22538	0.22257	0.14608	0.14915	0.14866	0.14533	0.14335	0.14123	0.18638	0.17999	0.19476	0.21124	0.22724	0.22557	0.22615	0.15798	0.15144	0.14999	0.14624	0.13024	0.13624	0.14585	0.17453	0.20671	0.21928	0.23497	0.23128
4.63262	0.16601	0.15841	0.15841	0.15264	0.13377	0.1306	0.14254	0.15344	0.17957	0.20846	0.21706	0.21432	0.15909	0.14612	0.15976	0.15552	0.15127	0.14603	0.19667	0.17658	0.18946	0.20302	0.22289	0.22151	0.21728	0.16854	0.16418	0.15984	0.15805	0.13816	0.13961	0.14451	0.17078	0.19946	0.2088	0.22613	0.22161
4.6633	0.17019	0.16298	0.1654	0.15883	0.13482	0.13191	0.13371	0.14649	0.1678	0.19389	0.20081	0.19907	0.16727	0.13929	0.16644	0.16145	0.15433	0.14663	0.1965	0.16688	0.1777	0.18806	0.21053	0.20951	0.20099	0.17416	0.17218	0.16495	0.16515	0.14244	0.13907	0.13834	0.16123	0.18541	0.19105	0.20885	0.20469
4.69398	0.16911	0.16265	0.16725	0.15976	0.13169	0.12986	0.12132	0.13538	0.15013	0.1733	0.17776	0.17781	0.17032	0.13041	0.1686	0.16302	0.15259	0.14344	0.18561	0.15175	0.16022	0.16762	0.19109	0.19044	0.1783	0.17473	0.17512	0.16542	0.16729	0.14317	0.13502	0.12811	0.14664	0.16562	0.16735	0.1842	0.18177
4.72466	0.1631	0.15775	0.16408	0.15573	0.125	0.1252	0.10681	0.1213	0.1281	0.14835	0.14955	0.15189	0.16831	0.12166	0.16639	0.16032	0.14642	0.13702	0.1646	0.13246	0.13816	0.14334	0.16597	0.16566	0.15062	0.17045	0.17302	0.16169	0.16458	0.14066	0.12811	0.115	0.12813	0.14154	0.13952	0.15382	0.15444
4.75534	0.15283	0.1489	0.15631	0.14741	0.1157	0.11882	0.09202	0.10564	0.10388	0.12109	0.11831	0.123	0.16167	0.11516	0.16019	0.15361	0.13644	0.12798	0.13496	0.11069	0.11303	0.11721	0.13697	0.13695	0.11974	0.16184	0.16616	0.15441	0.15739	0.1353	0.11915	0.10054	0.1072	0.11498	0.10977	0.11985	0.12461
4.78602	0.13914	0.13686	0.1446	0.13573	0.10489	0.11151	0.07913	0.09001	0.08045	0.09395	0.08686	0.0933	0.15105	0.11201	0.15042	0.14321	0.12343	0.11681	0.09899	0.08855	0.08688	0.09165	0.10637	0.10647	0.08797	0.14952	0.15502	0.14432	0.14628	0.1275	0.10902	0.08662	0.08577	0.08818	0.08103	0.08519	0.09453
4.8167	0.12295	0.12239	0.12972	0.12168	0.09373	0.10378	0.07044	0.07613	0.06229	0.07018	0.05978	0.06605	0.13722	0.1116	0.13752	0.12948	0.10827	0.10388	0.06002	0.06889	0.06288	0.06994	0.07727	0.07716	0.05906	0.13421	0.14021	0.132	0.13195	0.11761	0.09857	0.07537	0.06661	0.0644	0.05797	0.05497	0.0674
4.84738	0.10509	0.10612	0.11249	0.10621	0.08323	0.09583	0.06737	0.06588	0.05514	0.05473	0.04639	0.04798	0.12096	0.11189	0.12185	0.11282	0.09184	0.08948	0.02624	0.05567	0.04718	0.05687	0.05516	0.05417	0.04193	0.11658	0.12235	0.11784	0.1151	0.1059	0.08857	0.06875	0.05401	0.04946	0.04856	0.0419	0.04937
4.87806	0.08627	0.08849	0.09369	0.09011	0.07412	0.08759	0.06943	0.06088	0.06047	0.05278	0.05416	0.04899	0.10297	0.11032	0.10373	0.09365	0.07506	0.074	0.03442	0.05272	0.04787	0.05661	0.04932	0.04686	0.04846	0.09722	0.10206	0.10199	0.09642	0.09263	0.07961	0.06761	0.0525	0.05	0.05647	0.05523	0.04924
4.90874	0.06707	0.06978	0.0741	0.07403	0.06674	0.07893	0.07457	0.06162	0.07238	0.06247	0.07297	0.06553	0.08387	0.10475	0.0835	0.07255	0.05906	0.05833	0.06562	0.05917	0.06194	0.06673	0.06116	0.05797	0.0692	0.07667	0.07998	0.08439	0.07659	0.07815	0.0722	0.07101	0.06118	0.06289	0.07302	0.07853	0.06433
4.93942	0.04825	0.05039	0.05472	0.05862	0.06114	0.06998	0.08062	0.067	0.08521	0.07701	0.093	0.08649	0.06431	0.09379	0.06171	0.0505	0.04566	0.04483	0.09301	0.0701	0.07995	0.08126	0.08002	0.07672	0.09199	0.05562	0.05681	0.06509	0.05646	0.06316	0.06677	0.07701	0.07456	0.07979	0.09088	0.10121	0.08448
4.9701	0.03188	0.03158	0.03772	0.04518	0.05738	0.06148	0.08616	0.07517	0.09631	0.0922	0.11084	0.10669	0.04546	0.07692	0.03974	0.03008	0.03809	0.03874	0.11245	0.08174	0.09712	0.09642	0.09907	0.09585	0.11272	0.03558	0.0339	0.04453	0.03777	0.04931	0.06376	0.08388	0.08851	0.09628	0.10724	0.12028	0.10462
5.00078	0.02519	0.0201	0.02918	0.0368	0.05569	0.05504	0.09042	0.08446	0.10482	0.10632	0.12543	0.12419	0.03079	0.05443	0.02334	0.02214	0.03958	0.04466	0.1225	0.09232	0.11155	0.11043	0.11581	0.11275	0.12993	0.02265	0.01753	0.02528	0.02601	0.04017	0.06343	0.0905	0.10097	0.11053	0.12114	0.13488	0.12278
5.03146	0.03498	0.02963	0.03599	0.03794	0.05649	0.05289	0.09307	0.09357	0.1107	0.11858	0.1365	0.13803	0.0294	0.02746	0.02912	0.03633	0.0486	0.05884	0.12288	0.10115	0.12244	0.12237	0.12929	0.12647	0.14297	0.02966	0.02704	0.02126	0.03094	0.04056	0.06569	0.09627	0.11089	0.12168	0.13216	0.14487	0.13791
5.06214	0.05245	0.04935	0.05184	0.04825	0.06	0.05632	0.09403	0.10148	0.1142	0.12841	0.14399	0.14763	0.04281	0.00737	0.04962	0.05686	0.06097	0.07543	0.11423	0.10791	0.12944	0.13154	0.13907	0.13655	0.15146	0.04803	0.04809	0.03938	0.04682	0.05018	0.06995	0.1008	0.11768	0.12924	0.14003	0.15044	0.14922
5.09282	0.07117	0.07025	0.06967	0.06298	0.06581	0.06428	0.09335	0.10734	0.11565	0.13525	0.14789	0.15261	0.06136	0.03649	0.07181	0.07685	0.07383	0.09102	0.09816	0.11241	0.13243	0.13734	0.14493	0.14276	0.1552	0.06789	0.06925	0.06216	0.06477	0.06392	0.0753	0.10382	0.12102	0.13285	0.14443	0.15185	0.15606
5.1235	0.08874	0.08974	0.08664	0.07861	0.07297	0.07432	0.09111	0.11045	0.11528	0.13853	0.14818	0.15275	0.08024	0.06775	0.0922	0.09432	0.08563	0.10369	0.07738	0.1145	0.13147	0.13924	0.14673	0.14495	0.15411	0.08643	0.08826	0.08415	0.08168	0.07789	0.08072	0.1051	0.12077	0.13237	0.14508	0.14943	0.15791
5.15418	0.10378	0.10639	0.10132	0.09308	0.08025	0.08418	0.08748	0.11037	0.11315	0.13777	0.14482	0.14803	0.09745	0.09659	0.10924	0.10825	0.09542	0.11219	0.0567	0.11403	0.1268	0.1369	0.14444	0.14307	0.14831	0.10232	0.10402	0.10339	0.09619	0.08997	0.08528	0.10443	0.11701	0.12782	0.14179	0.14347	0.15447
5.18486	0.11524	0.1191	0.11271	0.10501	0.08652	0.09226	0.08269	0.10693	0.10922	0.13269	0.13782	0.13866	0.11173	0.12103	0.12191	0.11801	0.10255	0.11581	0.04534	0.1109	0.11879	0.13022	0.13815	0.13718	0.1381	0.11466	0.11574	0.11857	0.10742	0.09896	0.08826	0.10173	0.11001	0.11945	0.13452	0.13431	0.14576
5.21553	0.12238	0.12713	0.12011	0.11341	0.09083	0.09752	0.07705	0.10026	0.10342	0.12329	0.12736	0.12512	0.12216	0.13953	0.12956	0.12329	0.10664	0.11427	0.05186	0.10516	0.10799	0.1194	0.12814	0.12754	0.12403	0.1228	0.12291	0.12876	0.1148	0.10417	0.08919	0.09705	0.10028	0.10781	0.1235	0.12234	0.13215
5.24621	0.12476	0.13002	0.12312	0.11765	0.09253	0.09943	0.07098	0.09084	0.09578	0.10994	0.1138	0.10819	0.12809	0.15098	0.13189	0.12408	0.10748	0.10773	0.06875	0.09704	0.09507	0.105	0.11489	0.1146	0.10688	0.12638	0.12527	0.13343	0.11803	0.10536	0.08783	0.09062	0.08856	0.09371	0.10927	0.10807	0.11439
5.27689	0.12229	0.12774	0.12161	0.11744	0.09129	0.09783	0.06492	0.07949	0.08644	0.09332	0.09776	0.08887	0.12917	0.15478	0.12896	0.12065	0.10512	0.09676	0.08591	0.08698	0.08089	0.0879	0.09909	0.09907	0.08768	0.12529	0.12285	0.13243	0.11709	0.10263	0.08422	0.08286	0.07578	0.07827	0.09269	0.09217	0.09358
5.30757	0.11522	0.12057	0.11578	0.11285	0.08711	0.09295	0.05928	0.06732	0.07579	0.07445	0.08012	0.06846	0.12537	0.15094	0.1212	0.11349	0.09977	0.08232	0.0987	0.07563	0.06644	0.06933	0.08166	0.08183	0.06773	0.11974	0.11599	0.12603	0.11223	0.09643	0.07863	0.0744	0.06303	0.0629	0.0749	0.07552	0.0712
5.33825	0.10414	0.10919	0.10613	0.10431	0.08027	0.08531	0.05434	0.0557	0.06441	0.05469	0.06203	0.04861	0.11696	0.13995	0.10936	0.10332	0.09183	0.06573	0.10515	0.06384	0.05286	0.05091	0.06371	0.064	0.04868	0.11022	0.1053	0.11486	0.10395	0.08747	0.0715	0.06597	0.05152	0.04932	0.0574	0.05926	0.04918
5.36893	0.08993	0.09454	0.09342	0.09253	0.07133	0.07564	0.05013	0.04617	0.05309	0.03581	0.04503	0.03177	0.10454	0.12285	0.09446	0.09098	0.08187	0.04871	0.10466	0.05258	0.04147	0.035	0.0466	0.04698	0.03297	0.09747	0.09165	0.09989	0.09297	0.07669	0.0634	0.05831	0.0424	0.03949	0.04216	0.04492	0.03069
5.39961	0.07366	0.07774	0.07861	0.07846	0.06105	0.06486	0.04645	0.03998	0.04279	0.02113	0.03142	0.02264	0.08897	0.10107	0.07772	0.07738	0.0705	0.03379	0.09746	0.04288	0.03369	0.02561	0.03221	0.03266	0.02477	0.08243	0.07607	0.08231	0.08017	0.06518	0.05497	0.05202	0.03638	0.03477	0.03181	0.0345	0.02265
5.43029	0.05654	0.06007	0.06283	0.06325	0.05035	0.05396	0.04292	0.03726	0.03455	0.0181	0.02465	0.02478	0.07127	0.07635	0.06049	0.06342	0.05843	0.02525	0.0845	0.03561	0.03027	0.02607	0.02344	0.02406	0.02641	0.06619	0.05972	0.06348	0.06652	0.05405	0.04683	0.04733	0.03315	0.0343	0.02851	0.02987	0.02842
5.46097	0.03984	0.04281	0.04729	0.04811	0.04028	0.04395	0.03915	0.03664	0.02919	0.02549	0.02593	0.03156	0.05261	0.05073	0.04426	0.04996	0.04635	0.02647	0.06728	0.03102	0.03023	0.03182	0.02266	0.0235	0.03225	0.04999	0.04391	0.04488	0.05299	0.04431	0.03949	0.04397	0.03145	0.03532	0.03044	0.03039	0.03763
5.49165	0.02497	0.0273	0.03333	0.03437	0.03188	0.0357	0.03489	0.03624	0.02664	0.03332	0.0305	0.037	0.03419	0.02703	0.03072	0.03777	0.03493	0.03277	0.04783	0.02842	0.03147	0.03713	0.0266	0.02765	0.0371	0.03523	0.03015	0.02827	0.04054	0.03665	0.03329	0.04132	0.02987	0.03551	0.03329	0.03277	0.04429
5.52233	0.01405	0.01542	0.02264	0.02355	0.026	0.02974	0.03008	0.03469	0.02575	0.0382	0.03413	0.03921	0.01732	0.01463	0.02193	0.02749	0.02487	0.03859	0.0293	0.02656	0.03233	0.03975	0.03061	0.03191	0.03916	0.02383	0.02061	0.01664	0.03008	0.03114	0.02829	0.03865	0.02754	0.0338	0.0344	0.0343	0.04687
5.55301	0.01129	0.01102	0.01725	0.0173	0.02273	0.02593	0.02488	0.03139	0.02506	0.03949	0.03521	0.03788	0.00554	0.02552	0.01918	0.01971	0.01692	0.04172	0.01926	0.02435	0.03206	0.03914	0.03277	0.03434	0.0381	0.0184	0.01763	0.01517	0.02234	0.0271	0.02428	0.03547	0.02432	0.03006	0.03288	0.03374	0.04517
5.58369	0.01484	0.01408	0.01722	0.01583	0.02109	0.02343	0.01968	0.02633	0.02359	0.03733	0.03342	0.03329	0.01199	0.03913	0.02	0.01481	0.01213	0.04158	0.02579	0.02135	0.03054	0.03548	0.03271	0.03456	0.03429	0.01917	0.01958	0.02026	0.01764	0.02346	0.02089	0.03155	0.02066	0.02482	0.02875	0.03086	0.0396
5.61437	0.01801	0.01764	0.01899	0.01628	0.01965	0.02121	0.01508	0.01989	0.02101	0.03232	0.02903	0.02612	0.02008	0.0486	0.02063	0.01261	0.01106	0.0383	0.03723	0.0178	0.02798	0.02934	0.0307	0.0328	0.02851	0.02188	0.02201	0.02463	0.01538	0.0193	0.01776	0.02692	0.01751	0.01923	0.02251	0.02599	0.03091
5.64505	0.01888	0.01927	0.01985	0.01596	0.01739	0.01863	0.01188	0.01274	0.01752	0.02533	0.02267	0.01732	0.02486	0.05295	0.01932	0.01205	0.01216	0.03238	0.04608	0.01475	0.02481	0.02153	0.02733	0.02967	0.02201	0.02335	0.02275	0.02626	0.01421	0.01419	0.01471	0.02183	0.01605	0.01525	0.01504	0.01996	0.02009
5.67573	0.01744	0.01888	0.01901	0.01394	0.01395	0.0156	0.0107	0.00618	0.01382	0.01758	0.01531	0.00852	0.02608	0.05225	0.01582	0.01206	0.01347	0.02456	0.05056	0.0139	0.02151	0.01303	0.02342	0.02596	0.01681	0.02257	0.02127	0.02497	0.0131	0.00819	0.01182	0.01666	0.0167	0.01504	0.00797	0.01435	0.00822
5.70641	0.01429	0.01705	0.01667	0.0105	0.00953	0.01271	0.01109	0.00552	0.01127	0.01119	0.00895	0.0069	0.02399	0.04717	0.01069	0.0123	0.01429	0.01573	0.05039	0.01602	0.01855	0.00561	0.01986	0.02251	0.01567	0.01952	0.01778	0.02115	0.01193	0.00264	0.00953	0.01183	0.01859	0.01801	0.00704	0.01216	0.00402
5.73709	0.01067	0.01475	0.01356	0.00721	0.00525	0.01125	0.01195	0.01056	0.01144	0.01034	0.00891	0.01427	0.01909	0.03905	0.00621	0.01305	0.0147	0.00718	0.04602	0.01979	0.0163	0.00659	0.01744	0.02007	0.01885	0.01465	0.01297	0.01553	0.01134	0.00676	0.00865	0.00786	0.02046	0.02162	0.0128	0.0151	0.01497
5.76777	0.00914	0.01324	0.01109	0.00811	0.0058	0.01239	0.01256	0.01529	0.01404	0.0147	0.01455	0.02162	0.01214	0.0302	0.00885	0.01468	0.01511	0.00532	0.03858	0.02363	0.0149	0.01254	0.01646	0.01893	0.02349	0.00905	0.00852	0.00944	0.01221	0.01348	0.00966	0.00532	0.02153	0.0243	0.01872	0.02016	0.0244
5.79845	0.0118	0.01354	0.01103	0.01317	0.01084	0.01548	0.0128	0.01866	0.01739	0.01959	0.02056	0.02729	0.00483	0.02505	0.0158	0.01729	0.01601	0.01189	0.02997	0.02661	0.01425	0.01747	0.01648	0.01875	0.02761	0.00658	0.00875	0.00706	0.01467	0.01966	0.01199	0.00462	0.02146	0.02537	0.02329	0.02488	0.03168
5.82913	0.01666	0.01553	0.01357	0.01911	0.01626	0.01908	0.01297	0.02052	0.02034	0.02321	0.02542	0.03086	0.00759	0.02819	0.02291	0.02064	0.01764	0.01812	0.02352	0.02825	0.01409	0.02066	0.01676	0.01887	0.03035	0.01134	0.01402	0.01195	0.01809	0.02477	0.01484	0.00504	0.02026	0.02469	0.02616	0.02827	0.03654
5.85981	0.02173	0.01828	0.01717	0.02458	0.02102	0.02228	0.01351	0.02094	0.02237	0.02513	0.0287	0.03225	0.01625	0.03737	0.02908	0.02435	0.0199	0.02291	0.02348	0.02836	0.01418	0.02204	0.01674	0.01875	0.03151	0.01816	0.02043	0.01866	0.02179	0.02852	0.01771	0.0056	0.01816	0.02245	0.02732	0.02998	0.03896
5.89049	0.02618	0.02105	0.02065	0.02899	0.0247	0.02458	0.01471	0.02019	0.02329	0.02536	0.03036	0.03163	0.02462	0.04787	0.03378	0.02801	0.02247	0.02615	0.02932	0.02697	0.01432	0.02175	0.0162	0.01815	0.03114	0.02465	0.02644	0.02488	0.02527	0.03077	0.02034	0.0061	0.01557	0.01903	0.02697	0.02995	0.03911
5.92117	0.02966	0.02349	0.02352	0.03204	0.02711	0.02575	0.01647	0.01861	0.02308	0.02414	0.03054	0.02932	0.03179	0.05714	0.03674	0.0313	0.02494	0.028	0.03662	0.02429	0.01441	0.02013	0.0152	0.01708	0.02952	0.03006	0.03143	0.02997	0.02825	0.03152	0.02256	0.00667	0.01295	0.01501	0.02542	0.02836	0.03739
5.95185	0.03206	0.02547	0.02559	0.03362	0.02818	0.02574	0.0184	0.01656	0.02189	0.02186	0.02953	0.02579	0.03731	0.06397	0.03791	0.03393	0.02698	0.02875	0.04261	0.02062	0.01435	0.01756	0.01395	0.01572	0.02703	0.03405	0.03511	0.03366	0.03056	0.03092	0.02423	0.00741	0.01074	0.01114	0.02305	0.02552	0.03425
5.98253	0.03337	0.02699	0.02689	0.03376	0.02798	0.02461	0.02008	0.01437	0.01996	0.01898	0.02772	0.02155	0.04096	0.06781	0.0374	0.03569	0.02833	0.02874	0.04612	0.01636	0.01404	0.01451	0.0127	0.01434	0.02408	0.03644	0.03733	0.03588	0.0321	0.02922	0.02524	0.00822	0.00916	0.0084	0.02025	0.02182	0.03025
6.0132	0.03365	0.02803	0.02752	0.03262	0.02668	0.02257	0.02118	0.01224	0.01758	0.01593	0.02554	0.01713	0.04267	0.06853	0.03544	0.03642	0.02881	0.02826	0.04679	0.01195	0.01343	0.01139	0.01168	0.01317	0.02106	0.03726	0.03807	0.03668	0.03283	0.02675	0.0255	0.00887	0.00803	0.0077	0.01732	0.01772	0.02588
6.04388	0.03301	0.02854	0.0276	0.03043	0.02451	0.01987	0.02152	0.01025	0.0151	0.0131	0.02341	0.01301	0.04253	0.06634	0.03239	0.03606	0.02833	0.02752	0.04484	0.00792	0.01251	0.0086	0.01099	0.01236	0.01832	0.0366	0.03739	0.03618	0.03275	0.02387	0.02496	0.0091	0.00693	0.00854	0.0145	0.01366	0.02159
6.07456	0.03153	0.02845	0.02724	0.02747	0.02177	0.01686	0.02107	0.00837	0.01283	0.01077	0.02168	0.00958	0.04078	0.06165	0.02864	0.03462	0.0269	0.02658	0.04094	0.00505	0.01136	0.00644	0.01058	0.01192	0.01606	0.03471	0.03545	0.03457	0.03188	0.02094	0.02363	0.00876	0.00547	0.00961	0.01193	0.01009	0.01771
6.10524	0.02936	0.0277	0.02647	0.02404	0.01872	0.0139	0.01994	0.00661	0.01104	0.00907	0.0205	0.00707	0.03775	0.0551	0.02459	0.03218	0.0246	0.02541	0.03613	0.00441	0.01019	0.0051	0.01039	0.01176	0.01442	0.03185	0.03249	0.03208	0.03026	0.01824	0.02155	0.00779	0.00355	0.01019	0.00968	0.00743	0.01441
6.13592	0.02663	0.02623	0.02533	0.02038	0.01565	0.01135	0.0184	0.00521	0.0098	0.00811	0.01984	0.00546	0.03383	0.04747	0.0206	0.02891	0.02159	0.02399	0.03179	0.00543	0.00926	0.00461	0.01036	0.01173	0.01343	0.02834	0.02878	0.02894	0.028	0.01598	0.01884	0.00629	0.00185	0.01014	0.00792	0.00598	0.01175
6.1666	0.02353	0.02411	0.0238	0.01673	0.01279	0.00951	0.01676	0.00476	0.00898	0.00793	0.01951	0.0045	0.02942	0.03961	0.0169	0.02503	0.01812	0.02239	0.02929	0.0065	0.00888	0.00475	0.01048	0.01174	0.01304	0.02451	0.02464	0.02539	0.02522	0.01418	0.01566	0.00458	0.0032	0.00962	0.0069	0.00557	0.0097
6.19728	0.02034	0.02145	0.02193	0.01325	0.01031	0.0084	0.01539	0.00555	0.00831	0.0085	0.01922	0.00401	0.02495	0.03243	0.01361	0.02082	0.01452	0.02081	0.02917	0.00706	0.00908	0.00527	0.01076	0.01174	0.01317	0.02066	0.02042	0.02167	0.02216	0.01275	0.01221	0.00366	0.00603	0.00897	0.00687	0.00559	0.00821
6.22796	0.01743	0.01852	0.01982	0.01005	0.00835	0.00776	0.01449	0.00703	0.00755	0.00965	0.01876	0.00406	0.02078	0.02677	0.01071	0.0166	0.01126	0.0196	0.03066	0.00705	0.00966	0.00597	0.01116	0.01168	0.01368	0.01705	0.0165	0.01803	0.01911	0.01154	0.00871	0.00473	0.00885	0.00855	0.00769	0.00558	0.00727
6.25864	0.01528	0.01565	0.01765	0.00721	0.00698	0.00718	0.01406	0.0085	0.00658	0.0111	0.01796	0.00476	0.01725	0.02316	0.0081	0.01273	0.009	0.01914	0.03239	0.00662	0.01026	0.00666	0.01155	0.01153	0.01439	0.0139	0.01328	0.01473	0.01647	0.01045	0.00538	0.00698	0.0112	0.00857	0.0089	0.00541	0.00683
6.28932	0.01428	0.01327	0.01569	0.00486	0.00625	0.00639	0.01385	0.00954	0.0054	0.01256	0.01674	0.00592	0.0146	0.02143	0.00582	0.00962	0.00838	0.01959	0.03324	0.00595	0.01058	0.00718	0.0118	0.01122	0.01509	0.0114	0.01109	0.01202	0.01466	0.00946	0.00243	0.00941	0.01282	0.00896	0.01008	0.0051	0.00676
6.32	0.01446	0.01175	0.01428	0.0033	0.00611	0.00538	0.01353	0.00996	0.00413	0.0138	0.01507	0.00721	0.01294	0.02075	0.00435	0.00777	0.00915	0.02078	0.03264	0.00525	0.01045	0.00739	0.01174	0.01071	0.01561	0.0097	0.01001	0.01014	0.014	0.00869	1.37703E-4	0.01156	0.01354	0.00951	0.01097	0.00474	0.00687
6.35068	0.01541	0.01118	0.01365	0.00307	0.00645	0.00446	0.01284	0.00969	0.00306	0.01466	0.013	0.00834	0.01218	0.02024	0.00479	0.00737	0.01041	0.0223	0.03047	0.00464	0.00983	0.00716	0.01128	0.00999	0.0158	0.00885	0.00968	0.00917	0.01439	0.00828	0.00181	0.01324	0.01329	0.01003	0.01147	0.00436	0.00699
6.38136	0.01653	0.01127	0.01379	0.00396	0.00708	0.00436	0.01165	0.00884	0.00266	0.0151	0.01059	0.00916	0.01206	0.01939	0.00688	0.00796	0.01144	0.02371	0.02704	0.00411	0.00877	0.00646	0.0104	0.00909	0.01558	0.00874	0.00957	0.0089	0.01538	0.00833	0.00292	0.01433	0.01209	0.01048	0.01156	0.00394	0.00699
6.41204	0.0174	0.01152	0.01441	0.00517	0.00785	0.00548	0.00997	0.0077	0.00305	0.01513	0.00797	0.0096	0.01229	0.0182	0.00951	0.00889	0.01189	0.02467	0.02299	0.00357	0.0074	0.00531	0.00914	0.00807	0.01491	0.00914	0.00929	0.00898	0.01646	0.00877	0.00336	0.0148	0.01005	0.01088	0.0113	0.00341	0.00684
6.44272	0.01776	0.01159	0.01516	0.00633	0.00863	0.00732	0.00795	0.00682	0.00375	0.01485	0.00532	0.00969	0.01261	0.01704	0.0121	0.00979	0.01163	0.02499	0.01937	0.00292	0.00593	0.00384	0.00762	0.00702	0.01382	0.00977	0.00864	0.00907	0.01729	0.00943	0.00321	0.01469	0.00732	0.01132	0.01083	0.00272	0.00652
6.4734	0.01755	0.01132	0.01577	0.00732	0.00933	0.00931	0.00599	0.00686	0.00435	0.01435	0.00298	0.00947	0.01288	0.01649	0.01434	0.01055	0.0107	0.0246	0.01745	0.00212	0.00468	0.00234	0.00597	0.00602	0.01231	0.01042	0.00761	0.00898	0.01768	0.01008	0.00257	0.0141	0.00412	0.01178	0.01029	0.00185	0.00603
6.50408	0.01677	0.01074	0.01606	0.0081	0.0099	0.01108	0.00499	0.00794	0.00468	0.01371	0.00223	0.009	0.01299	0.017	0.01606	0.01119	0.00918	0.02358	0.01796	0.00141	0.00405	0.00187	0.00434	0.00504	0.01044	0.01096	0.00633	0.00867	0.01756	0.01059	0.00166	0.01317	6.51216E-4	0.01218	0.00986	8.72631E-4	0.00532
6.53476	0.01553	0.00997	0.016	0.00869	0.01032	0.01245	0.00592	0.00954	0.00472	0.01292	0.00374	0.00829	0.01287	0.01859	0.01711	0.01174	0.00725	0.02206	0.02023	0.00166	0.00429	0.00315	0.00281	0.00402	0.00827	0.01132	0.005	0.00815	0.01694	0.01086	0.00113	0.01212	0.00289	0.01235	0.00975	8.1829E-4	0.0044
6.56544	0.01397	0.00921	0.0156	0.0091	0.0106	0.01331	0.00827	0.01111	0.00456	0.01191	0.00573	0.0073	0.01253	0.02084	0.01744	0.0122	0.00514	0.02024	0.02302	0.00286	0.00521	0.00493	0.00142	0.00291	0.006	0.01144	0.00397	0.0075	0.01591	0.01089	0.00205	0.01122	0.00636	0.01217	0.01014	0.0021	0.00351
6.59612	0.01223	0.00862	0.01495	0.00937	0.01076	0.01363	0.01118	0.01232	0.00436	0.01055	0.00773	0.00597	0.01198	0.02325	0.01706	0.01256	0.00331	0.01833	0.02551	0.00438	0.00656	0.00676	9.20287E-4	0.00222	0.00456	0.01133	0.00365	0.00682	0.01456	0.0107	0.00355	0.01079	0.00963	0.01162	0.01124	0.00369	0.00369
6.6268	0.01045	0.00828	0.01415	0.00954	0.01084	0.01344	0.01428	0.0131	0.00441	0.00881	0.00981	0.00444	0.01132	0.02546	0.01602	0.01279	0.00274	0.01651	0.02737	0.00602	0.0083	0.00863	0.00252	0.00339	0.00587	0.01102	0.00409	0.00621	0.01304	0.01037	0.00521	0.0111	0.01266	0.01094	0.01314	0.00557	0.00582
6.65748	0.00874	0.00817	0.01331	0.00966	0.01091	0.01284	0.01746	0.01353	0.00497	0.00687	0.01212	0.00363	0.01063	0.0273	0.01442	0.01284	0.00377	0.01489	0.02861	0.00777	0.01043	0.01063	0.00488	0.00609	0.00952	0.01054	0.00489	0.00576	0.01145	0.00999	0.00693	0.01223	0.01542	0.0107	0.0158	0.00783	0.00932
6.68816	0.00717	0.00821	0.0125	0.00978	0.01101	0.01198	0.02065	0.01393	0.00614	0.00564	0.01483	0.00538	0.01002	0.0287	0.01238	0.01269	0.00524	0.01347	0.02949	0.00969	0.01298	0.01291	0.00783	0.00958	0.01427	0.00993	0.00569	0.00553	0.00991	0.00964	0.00869	0.01403	0.01788	0.01168	0.01908	0.01055	0.01367
6.71884	0.00578	0.00832	0.01178	0.00991	0.01119	0.011	0.02379	0.01467	0.00785	0.00676	0.01802	0.00909	0.00958	0.02972	0.01006	0.01232	0.00654	0.01218	0.03031	0.01185	0.01586	0.01556	0.01128	0.01356	0.01959	0.00922	0.00631	0.00552	0.00849	0.00934	0.01047	0.01626	0.02004	0.01423	0.02279	0.01376	0.01854
6.74952	0.00459	0.00846	0.01116	0.01004	0.01144	0.01005	0.02682	0.01608	0.00997	0.01009	0.02165	0.01378	0.00929	0.03044	0.0076	0.01174	0.00755	0.01093	0.03129	0.01429	0.01894	0.01859	0.0151	0.01777	0.0252	0.00844	0.00667	0.00569	0.00723	0.00908	0.01223	0.0187	0.02187	0.01801	0.02668	0.01742	0.02365
6.7802	0.00362	0.00863	0.01062	0.01012	0.01175	0.00922	0.02961	0.0182	0.0124	0.01441	0.0256	0.01897	0.00906	0.03089	0.00519	0.01094	0.00827	0.00965	0.03247	0.01701	0.02203	0.02193	0.01908	0.02198	0.0308	0.00756	0.00673	0.006	0.00617	0.00879	0.01391	0.02113	0.02332	0.02243	0.0305	0.02142	0.0287
6.81087	0.00285	0.00883	0.01012	0.01008	0.01206	0.00852	0.03205	0.02079	0.01504	0.01899	0.02968	0.02435	0.0088	0.03111	0.00307	0.00995	0.00877	0.00834	0.03368	0.01995	0.02495	0.02541	0.023	0.02592	0.03614	0.00657	0.00648	0.00636	0.00532	0.00837	0.01542	0.02339	0.02435	0.02698	0.03402	0.02557	0.03339
6.84155	0.00224	0.00902	0.00959	0.00981	0.01231	0.00788	0.034	0.0235	0.01778	0.02342	0.03368	0.0296	0.00844	0.03106	0.00201	0.00878	0.00916	0.0071	0.0346	0.02295	0.02751	0.02887	0.02663	0.02938	0.04095	0.00545	0.0059	0.0067	0.00466	0.00777	0.01668	0.02532	0.02493	0.03124	0.03702	0.02967	0.03745
6.87223	0.00168	0.00914	0.00896	0.00924	0.01241	0.00719	0.03533	0.02598	0.02045	0.02737	0.03737	0.03444	0.00797	0.03069	0.00283	0.00746	0.00949	0.00608	0.03491	0.02586	0.02956	0.0321	0.02974	0.03213	0.04498	0.00419	0.00498	0.00694	0.00423	0.00694	0.0176	0.02681	0.02504	0.03488	0.03932	0.03348	0.04064
6.90291	0.00101	0.00912	0.00818	0.00829	0.0123	0.00634	0.03597	0.02795	0.02289	0.03062	0.04057	0.03859	0.00757	0.02998	0.00425	0.00611	0.00977	0.0055	0.03435	0.02848	0.03098	0.03493	0.03216	0.03404	0.04807	0.00288	0.00376	0.00705	0.00403	0.00592	0.01813	0.02774	0.02469	0.03766	0.04082	0.03676	0.0428
6.93359	4.16417E-4	0.00894	0.0072	0.00694	0.01191	0.00527	0.03589	0.0292	0.02494	0.03298	0.0431	0.04187	0.00752	0.02898	0.00557	0.00494	0.00996	0.00546	0.03274	0.03064	0.03171	0.03721	0.03377	0.03502	0.05008	0.00194	0.00239	0.00697	0.00405	0.00487	0.01823	0.02806	0.02396	0.03942	0.04147	0.03931	0.04384
6.96427	0.00148	0.00866	0.00604	0.00518	0.01122	0.00399	0.03508	0.02963	0.02642	0.03438	0.04485	0.04415	0.0081	0.02786	0.00667	0.0044	0.00997	0.00588	0.03007	0.0322	0.03176	0.03884	0.03451	0.03507	0.05099	0.00243	0.00179	0.00673	0.00428	0.0041	0.01793	0.02771	0.02291	0.04009	0.04131	0.04097	0.04377
6.99495	0.0032	0.00843	0.00485	0.00307	0.01024	0.00255	0.03364	0.0292	0.02721	0.03482	0.04575	0.0454	0.00939	0.02692	0.00752	0.00486	0.00969	0.00655	0.02642	0.03305	0.03117	0.03978	0.03438	0.03425	0.05086	0.00405	0.00318	0.00639	0.00467	0.00406	0.01729	0.02669	0.02166	0.03971	0.04041	0.04165	0.04271
7.02563	0.00532	0.00852	0.00401	7.65382E-4	0.00899	0.00101	0.03168	0.02797	0.02726	0.03437	0.0458	0.04566	0.01118	0.02652	0.00814	0.00613	0.00907	0.0073	0.02198	0.03316	0.03005	0.04004	0.03347	0.03271	0.04983	0.00602	0.00537	0.00611	0.00518	0.00488	0.0164	0.02504	0.02033	0.03838	0.03894	0.04132	0.04086
7.05631	0.00774	0.00916	0.00418	0.00198	0.00754	5.02934E-4	0.02935	0.02609	0.02656	0.0332	0.04505	0.04508	0.0132	0.02697	0.00857	0.00773	0.00805	0.00808	0.01707	0.03254	0.02855	0.03968	0.03191	0.03065	0.04814	0.00808	0.00773	0.00614	0.00581	0.00616	0.0154	0.02282	0.01905	0.03632	0.0371	0.04007	0.03852
7.08699	0.01034	0.01038	0.00549	0.00458	0.00594	0.00189	0.02685	0.02372	0.02521	0.0315	0.0436	0.04386	0.01519	0.02837	0.00885	0.00936	0.00665	0.00887	0.01208	0.03126	0.02687	0.03883	0.0299	0.02832	0.04609	0.01012	0.01004	0.00668	0.00651	0.00753	0.01442	0.02013	0.01794	0.03379	0.03513	0.03802	0.03606
7.11767	0.01297	0.01206	0.00741	0.00711	0.00428	0.00306	0.02433	0.02112	0.02342	0.02953	0.04162	0.04225	0.01696	0.03055	0.00905	0.01083	0.00492	0.00969	0.00772	0.02945	0.02524	0.0376	0.02765	0.02599	0.04396	0.01204	0.01216	0.00778	0.00728	0.00875	0.01355	0.0171	0.01709	0.03111	0.03326	0.0354	0.03385
7.14835	0.0155	0.01396	0.00953	0.00941	0.00262	0.00392	0.02196	0.01853	0.02149	0.02751	0.0393	0.04049	0.01837	0.03318	0.00921	0.01207	0.00293	0.01055	0.00561	0.02725	0.02385	0.03615	0.0254	0.02392	0.04205	0.01377	0.01396	0.00927	0.00809	0.0097	0.01285	0.01389	0.01657	0.02861	0.03169	0.03248	0.03223
7.17903	0.01778	0.0159	0.01162	0.01138	0.001	0.00443	0.01983	0.01623	0.0198	0.02568	0.03685	0.03878	0.01931	0.03588	0.00939	0.01304	7.93741E-4	0.01143	0.00705	0.02484	0.02287	0.03459	0.02333	0.02229	0.04049	0.01525	0.01539	0.01095	0.00891	0.01028	0.01227	0.0107	0.01642	0.02657	0.03051	0.02953	0.03135
7.20971	0.01968	0.01772	0.01356	0.01293	5.58534E-4	0.00457	0.01801	0.01446	0.01874	0.02418	0.03448	0.03725	0.01976	0.03835	0.00965	0.0138	0.00146	0.01231	0.00979	0.02241	0.02235	0.03301	0.0216	0.02115	0.03931	0.01645	0.01641	0.01262	0.0097	0.01049	0.01171	0.00775	0.01658	0.02515	0.02973	0.02683	0.03116
7.24039	0.02111	0.01936	0.01531	0.01402	0.00207	0.00439	0.01651	0.01339	0.01849	0.0231	0.03235	0.03594	0.01971	0.04039	0.01001	0.01442	0.00362	0.01315	0.01228	0.0201	0.02225	0.03142	0.02026	0.02042	0.03837	0.01733	0.01703	0.01414	0.01046	0.01031	0.01104	0.00535	0.01696	0.02433	0.02924	0.02456	0.03142
7.27107	0.02203	0.02075	0.01685	0.01466	0.00357	0.00397	0.01531	0.01304	0.01895	0.02242	0.03057	0.03478	0.01922	0.04191	0.01053	0.01497	0.00568	0.01393	0.01412	0.01802	0.02241	0.02979	0.01926	0.01994	0.03743	0.01792	0.01734	0.0154	0.01117	0.00982	0.01015	0.00403	0.0174	0.02392	0.02886	0.02276	0.03178
7.30175	0.02241	0.0219	0.01822	0.01489	0.00507	0.00345	0.01439	0.01326	0.01978	0.02206	0.02912	0.03367	0.01835	0.0429	0.01121	0.01554	0.00759	0.01465	0.01528	0.01623	0.02266	0.02805	0.01852	0.01955	0.03625	0.01824	0.01742	0.01632	0.01187	0.0091	0.00897	0.00404	0.01776	0.02369	0.02842	0.02136	0.03194
7.33243	0.02229	0.0228	0.01947	0.0148	0.00658	0.00308	0.01377	0.01386	0.02055	0.02191	0.02791	0.03248	0.01721	0.04343	0.01206	0.01614	0.00934	0.01532	0.0159	0.01474	0.02285	0.02613	0.01793	0.01912	0.0346	0.01835	0.01738	0.01691	0.01258	0.00828	0.00746	0.00472	0.01787	0.02339	0.02775	0.02017	0.03167
7.36311	0.02173	0.02344	0.02066	0.01452	0.00808	0.00306	0.01345	0.01467	0.02096	0.02188	0.0268	0.03114	0.01591	0.04361	0.01306	0.01674	0.01094	0.01597	0.01623	0.01353	0.02289	0.02398	0.01743	0.0186	0.03237	0.01835	0.01731	0.01718	0.01333	0.00755	0.00566	0.00534	0.01763	0.0229	0.02679	0.01906	0.03084
7.39379	0.02083	0.0238	0.0218	0.01419	0.00949	0.00342	0.01343	0.01556	0.02079	0.02186	0.02561	0.02958	0.01458	0.0435	0.01414	0.01723	0.01242	0.0166	0.01654	0.01259	0.02272	0.02159	0.01699	0.01803	0.02953	0.01833	0.01725	0.01723	0.01415	0.00708	0.00364	0.00563	0.01695	0.02218	0.0255	0.01797	0.02942
7.42447	0.01967	0.02381	0.02286	0.01392	0.01075	0.00394	0.01366	0.01644	0.02	0.02177	0.02424	0.02781	0.01331	0.04318	0.01525	0.01749	0.0138	0.01722	0.01706	0.01194	0.02235	0.01903	0.01666	0.01747	0.02616	0.01838	0.01715	0.01717	0.01501	0.00699	0.00164	0.00553	0.01583	0.0213	0.02394	0.01697	0.02748
7.45515	0.01835	0.02342	0.02378	0.01377	0.01176	0.00438	0.01402	0.01723	0.01865	0.02155	0.02259	0.02586	0.01219	0.04263	0.01627	0.01741	0.01506	0.01781	0.0179	0.01166	0.02184	0.01648	0.01647	0.017	0.02242	0.01855	0.01694	0.01713	0.01587	0.00727	0.0015	0.00512	0.0143	0.02037	0.02221	0.01626	0.02513
7.48583	0.01694	0.02257	0.02445	0.01376	0.01244	0.0046	0.01441	0.01786	0.01691	0.02114	0.02066	0.02378	0.01129	0.04179	0.01713	0.01688	0.01618	0.01835	0.01899	0.01178	0.02125	0.01419	0.01644	0.01663	0.01859	0.01885	0.01653	0.01721	0.01665	0.00774	0.00346	0.00456	0.01243	0.01957	0.02045	0.01607	0.02255
7.51651	0.01549	0.02122	0.02477	0.01382	0.01272	0.00451	0.01469	0.01824	0.01507	0.02047	0.0185	0.02163	0.01062	0.04057	0.01774	0.01587	0.0171	0.0188	0.02017	0.01231	0.02064	0.01255	0.01655	0.01638	0.01504	0.01923	0.0158	0.01746	0.01725	0.00824	0.00547	0.00411	0.01036	0.01901	0.01883	0.01653	0.01992
7.54719	0.01402	0.01937	0.02464	0.01386	0.01259	0.0041	0.01477	0.01828	0.01345	0.01952	0.01622	0.01946	0.01019	0.03887	0.01802	0.01438	0.01775	0.01913	0.02119	0.01315	0.02005	0.01189	0.01672	0.01616	0.0123	0.01962	0.01471	0.01785	0.01759	0.00861	0.00727	0.00407	0.00824	0.01873	0.01746	0.01753	0.01746
7.57787	0.01254	0.01705	0.024	0.01381	0.01204	0.00343	0.0146	0.01793	0.0124	0.01826	0.01396	0.01731	0.00997	0.03664	0.01793	0.01248	0.01805	0.01933	0.02188	0.01417	0.01948	0.01227	0.01685	0.01588	0.01095	0.01991	0.01324	0.01827	0.01759	0.00874	0.00876	0.00463	0.00627	0.0187	0.01643	0.01881	0.01533
7.60854	0.01104	0.01437	0.02283	0.01359	0.01113	0.0027	0.01416	0.01712	0.01208	0.01671	0.01192	0.01522	0.00992	0.03386	0.01745	0.01028	0.01796	0.01938	0.0221	0.0152	0.01888	0.01335	0.01683	0.01547	0.01117	0.02001	0.0114	0.01861	0.01721	0.00858	0.00989	0.00566	0.00467	0.01877	0.01572	0.02002	0.01365
7.63922	0.00951	0.01145	0.02117	0.01318	0.00992	0.00246	0.01348	0.01586	0.01235	0.01491	0.0103	0.01319	0.01001	0.03062	0.01659	0.00798	0.01744	0.01927	0.02179	0.0161	0.01821	0.01468	0.01658	0.01487	0.01241	0.01984	0.0093	0.01872	0.01642	0.00813	0.01065	0.00696	0.00367	0.0188	0.01523	0.02087	0.01242
7.6699	0.00798	0.0085	0.01908	0.01256	0.00852	0.00322	0.01258	0.01416	0.01289	0.01291	0.00925	0.01125	0.01018	0.02705	0.01539	0.0059	0.0165	0.019	0.02095	0.01675	0.01739	0.01587	0.01603	0.01408	0.01395	0.01936	0.00704	0.0185	0.01526	0.00741	0.01103	0.00838	0.00333	0.01865	0.01484	0.02114	0.01155
7.70058	0.00649	0.00585	0.01667	0.01175	0.00704	0.00464	0.01153	0.01208	0.01335	0.01081	0.00879	0.00943	0.0104	0.02339	0.01393	0.00454	0.0152	0.01856	0.01968	0.01708	0.01635	0.01667	0.01518	0.01313	0.01533	0.01854	0.00483	0.01788	0.01376	0.00652	0.01108	0.0098	0.00343	0.01824	0.01442	0.0207	0.0109
7.73126	0.00509	0.00411	0.0141	0.01076	0.00562	0.00627	0.01039	0.00971	0.01351	0.00868	0.00879	0.00774	0.0106	0.01996	0.01229	0.00444	0.01361	0.01795	0.01812	0.01703	0.01508	0.01693	0.01405	0.01213	0.01632	0.01741	0.00306	0.01683	0.01201	0.00554	0.01084	0.01116	0.00364	0.01753	0.01388	0.01948	0.01032
7.76194	0.00387	0.00403	0.01152	0.00964	0.00435	0.00789	0.00919	0.00718	0.01326	0.00661	0.00902	0.00625	0.01075	0.01712	0.01058	0.00528	0.01188	0.01715	0.01649	0.0166	0.01357	0.01659	0.01268	0.01115	0.01682	0.016	0.00267	0.01536	0.01009	0.00466	0.01037	0.01237	0.00386	0.01657	0.01319	0.01753	0.00971
7.79262	0.00292	0.00509	0.00909	0.0084	0.00335	0.00934	0.00798	0.00462	0.01262	0.0047	0.00926	0.00502	0.01079	0.01526	0.00889	0.0063	0.01015	0.01615	0.01507	0.01578	0.01186	0.01564	0.01116	0.01028	0.01682	0.01436	0.00375	0.01354	0.00811	0.00403	0.00973	0.01335	0.00413	0.01539	0.01237	0.01494	0.00904
7.8233	0.0023	0.00621	0.00699	0.00706	0.00267	0.01053	0.00677	0.00223	0.01163	0.003	0.00942	0.00415	0.01069	0.01451	0.00735	0.00706	0.00863	0.01494	0.01412	0.01463	0.01	0.0141	0.00958	0.00956	0.01634	0.01256	0.00517	0.01145	0.00616	0.00379	0.00897	0.01401	0.00458	0.01411	0.01147	0.01185	0.00829
7.85398	0.00202	0.00695	0.00535	0.00563	0.00238	0.01139	0.00556	0.00102	0.01042	0.00158	0.00945	0.00375	0.01044	0.01466	0.00606	0.00742	0.00753	0.01356	0.01387	0.0132	0.0081	0.01204	0.00804	0.00895	0.01543	0.01068	0.00643	0.0092	0.00434	0.0039	0.00814	0.01427	0.00525	0.01283	0.01057	0.00847	0.00749
7.88466	0.00194	0.00717	0.00425	0.00418	0.00255	0.0119	0.00436	0.00245	0.00913	6.61534E-4	0.00936	0.00382	0.01002	0.01527	0.0051	0.00734	0.00694	0.01202	0.01434	0.01158	0.00626	0.00958	0.00662	0.00837	0.01415	0.00879	0.00742	0.00691	0.00278	0.00415	0.00726	0.01406	0.00609	0.01165	0.00978	0.00503	0.00669
7.91534	0.00196	0.00691	0.00362	0.00283	0.00314	0.01208	0.0032	0.00392	0.0079	0.00106	0.0092	0.00421	0.00944	0.0159	0.00449	0.00689	0.00682	0.0104	0.0154	0.00985	0.00468	0.00687	0.00542	0.00768	0.01256	0.00694	0.00812	0.00473	0.00173	0.00437	0.00637	0.01335	0.00702	0.01066	0.00921	0.00197	0.0059
7.94602	0.0021	0.0063	0.00322	0.00207	0.00408	0.012	0.00213	0.005	0.00685	0.00187	0.00903	0.00474	0.00871	0.01628	0.00418	0.00624	0.00692	0.00877	0.01686	0.00812	0.00365	0.00415	0.00447	0.00679	0.01073	0.00516	0.00853	0.00279	0.00167	0.00445	0.00549	0.01212	0.00793	0.00994	0.00899	0.00214	0.00519
7.9767	0.00246	0.00563	0.00283	0.00261	0.00525	0.01179	0.00128	0.00569	0.00609	0.00266	0.0089	0.0053	0.00785	0.0163	0.00406	0.00562	0.007	0.00722	0.01853	0.00649	0.00352	0.00221	0.00382	0.00565	0.00877	0.00348	0.00868	0.00124	0.00226	0.00436	0.00468	0.0104	0.00876	0.00952	0.00917	0.0045	0.00465
8.00738	0.00311	0.00538	0.00237	0.00392	0.00655	0.0116	0.00109	0.00612	0.00566	0.00345	0.00886	0.00579	0.0069	0.01594	0.00397	0.00533	0.00688	0.00583	0.02029	0.00505	0.00419	0.00311	0.00345	0.00424	0.00679	0.00189	0.0086	5.52122E-4	0.00288	0.00412	0.004	0.00828	0.00948	0.0094	0.00975	0.00646	0.00446
8.03806	0.00397	0.00597	0.00195	0.00539	0.00788	0.01159	0.00159	0.00649	0.00563	0.00428	0.00894	0.0062	0.00591	0.01528	0.00384	0.00558	0.00644	0.00467	0.02202	0.00389	0.00523	0.00525	0.00334	0.00264	0.00498	4.90529E-4	0.00832	9.13299E-4	0.00331	0.00382	0.0036	0.00593	0.01008	0.00955	0.01064	0.0078	0.00474
8.06874	0.00496	0.00737	0.0019	0.00676	0.00914	0.0119	0.00221	0.00708	0.00604	0.00515	0.00914	0.00648	0.00492	0.01444	0.00363	0.00629	0.00567	0.00376	0.02367	0.00305	0.00639	0.00724	0.00349	0.00128	0.00365	0.00139	0.00788	0.001	0.00346	0.00358	0.00357	0.00377	0.01057	0.00993	0.01173	0.00848	0.00545
8.09942	0.00596	0.00924	0.00249	0.00794	0.01026	0.01253	0.00274	0.00809	0.00691	0.00604	0.00943	0.00663	0.00399	0.01356	0.00338	0.00723	0.00458	0.00305	0.02515	0.00247	0.00757	0.00879	0.00385	0.00197	0.00318	0.003	0.00735	6.62203E-4	0.00331	0.00354	0.00396	0.00315	0.01096	0.01049	0.0129	0.00859	0.00646
8.1301	0.00689	0.01126	0.00349	0.00884	0.01117	0.01341	0.00313	0.00954	0.00818	0.00693	0.00981	0.00665	0.00322	0.01277	0.00321	0.00817	0.00323	0.00243	0.02638	0.002	0.00873	0.0098	0.00439	0.00376	0.00356	0.0047	0.00685	8.02949E-4	0.00288	0.00375	0.00463	0.00487	0.01124	0.01119	0.01407	0.0083	0.00756
8.16078	0.00768	0.01324	0.00464	0.00943	0.01186	0.01439	0.00338	0.0113	0.0097	0.00778	0.01021	0.00656	0.00269	0.01217	0.0033	0.00897	0.00175	0.00182	0.02729	0.00151	0.00985	0.01027	0.00505	0.00557	0.00422	0.00646	0.00658	0.00212	0.00227	0.0042	0.00547	0.00735	0.0114	0.01196	0.01516	0.00795	0.0086
8.19146	0.00829	0.01506	0.0058	0.00969	0.01231	0.01531	0.00354	0.01316	0.01133	0.00857	0.01061	0.00639	0.00252	0.01182	0.00378	0.00957	9.13073E-4	0.00122	0.02782	9.31741E-4	0.01091	0.01026	0.00574	0.00718	0.00479	0.00826	0.00671	0.00392	0.00189	0.00482	0.00636	0.00983	0.01139	0.01277	0.01614	0.00792	0.00948
8.22214	0.00868	0.01667	0.00691	0.00965	0.01259	0.01603	0.00363	0.01492	0.0129	0.00928	0.01096	0.00616	0.00266	0.01173	0.00461	0.00994	0.00217	9.89646E-4	0.02795	6.91466E-4	0.01187	0.00995	0.0064	0.00847	0.00517	0.01004	0.00735	0.00599	0.00248	0.00552	0.00725	0.0121	0.0112	0.01354	0.01699	0.00854	0.01013
8.25282	0.00888	0.01802	0.00792	0.00937	0.01274	0.01647	0.0037	0.01642	0.01427	0.00988	0.01122	0.00593	0.00302	0.01187	0.00566	0.01012	0.00381	0.00154	0.02769	0.00151	0.01269	0.00957	0.00697	0.00935	0.00546	0.01174	0.00838	0.00819	0.00393	0.00629	0.00807	0.01404	0.01078	0.01422	0.01772	0.0098	0.01052
8.2835	0.0089	0.01912	0.00882	0.00891	0.01288	0.01656	0.00377	0.01751	0.0153	0.01039	0.01135	0.00572	0.00349	0.01223	0.00678	0.01018	0.00538	0.00246	0.02711	0.00274	0.01334	0.00944	0.00739	0.00978	0.00586	0.01327	0.00962	0.01038	0.00579	0.00712	0.00879	0.01561	0.01012	0.01474	0.01832	0.01144	0.01068
8.31418	0.00878	0.01998	0.00959	0.00839	0.01309	0.01631	0.00387	0.01812	0.01591	0.01082	0.01137	0.00558	0.00406	0.01279	0.00788	0.0102	0.00681	0.00344	0.02631	0.00416	0.01379	0.00981	0.00764	0.00974	0.00658	0.01458	0.01086	0.01244	0.00779	0.00801	0.00938	0.0168	0.00922	0.01507	0.01883	0.01318	0.01069
8.34486	0.00856	0.02063	0.01025	0.0079	0.01346	0.01576	0.004	0.0182	0.01605	0.0112	0.01126	0.00552	0.00475	0.01355	0.00887	0.01025	0.00805	0.00436	0.02542	0.00566	0.01406	0.01075	0.00771	0.00925	0.00773	0.0156	0.01193	0.01427	0.0098	0.00894	0.00981	0.01762	0.00812	0.01514	0.01922	0.01476	0.01066
8.37554	0.00828	0.02108	0.01082	0.00754	0.01403	0.01497	0.00418	0.01776	0.0157	0.01155	0.01109	0.00559	0.00563	0.01447	0.0097	0.01041	0.00911	0.00513	0.02455	0.00719	0.01416	0.01207	0.00763	0.00839	0.00921	0.01633	0.01273	0.01579	0.0117	0.0099	0.01005	0.01808	0.00688	0.01494	0.01951	0.01603	0.01071
8.40621	0.00798	0.02135	0.01131	0.00734	0.0148	0.01406	0.0044	0.01688	0.01491	0.01192	0.0109	0.0058	0.00673	0.01555	0.01035	0.01069	0.01002	0.0057	0.02378	0.00868	0.01416	0.01352	0.00744	0.00731	0.01084	0.01674	0.01318	0.01698	0.01338	0.01085	0.01011	0.01822	0.0056	0.01445	0.01964	0.01689	0.01093
8.43689	0.00766	0.02143	0.01174	0.00728	0.01572	0.01316	0.00466	0.01569	0.01378	0.01234	0.01078	0.00614	0.00806	0.01672	0.01083	0.01109	0.01081	0.00603	0.02308	0.01009	0.01413	0.01486	0.00723	0.00623	0.01243	0.01688	0.01325	0.01786	0.01478	0.01173	0.00997	0.01806	0.00446	0.01366	0.01959	0.01732	0.01133
8.46757	0.00732	0.02133	0.0121	0.00731	0.01672	0.01242	0.00496	0.01436	0.01244	0.01281	0.01079	0.00662	0.00958	0.01793	0.01115	0.01156	0.01156	0.00611	0.02236	0.01137	0.01414	0.01591	0.00709	0.00551	0.01377	0.01681	0.01296	0.01848	0.01586	0.01248	0.00964	0.01762	0.00377	0.0126	0.01929	0.01732	0.01186
8.49825	0.00698	0.021	0.0124	0.00741	0.01772	0.01195	0.00528	0.01314	0.01107	0.01334	0.01096	0.0072	0.01123	0.0191	0.01136	0.01205	0.0123	0.00593	0.02145	0.0125	0.01425	0.01653	0.00709	0.00549	0.01472	0.01659	0.01237	0.01894	0.01661	0.01305	0.00913	0.01693	0.00388	0.01133	0.01873	0.01695	0.0124
8.52893	0.00667	0.02044	0.01262	0.00759	0.01864	0.0118	0.00563	0.01225	0.00983	0.01388	0.01129	0.00783	0.01291	0.02016	0.01145	0.01251	0.01305	0.00552	0.02017	0.01345	0.01449	0.01669	0.00726	0.00615	0.01517	0.01634	0.01156	0.01932	0.01706	0.01341	0.00846	0.01601	0.00475	0.0099	0.01786	0.01629	0.01282
8.55961	0.00645	0.01961	0.01274	0.00789	0.01941	0.01195	0.00599	0.01186	0.00886	0.01438	0.0117	0.00847	0.01453	0.02104	0.01144	0.0129	0.0138	0.00489	0.0184	0.01421	0.0148	0.01636	0.00756	0.00714	0.01505	0.01611	0.01065	0.01969	0.01725	0.01353	0.00768	0.01491	0.00604	0.00841	0.01669	0.01544	0.013
8.59029	0.00639	0.0185	0.01273	0.00837	0.01999	0.01229	0.00638	0.01193	0.00819	0.01478	0.01211	0.00905	0.01598	0.02169	0.01128	0.01319	0.01448	0.0041	0.01606	0.01477	0.01511	0.01558	0.00791	0.0081	0.01434	0.01596	0.00977	0.02007	0.01727	0.01339	0.00681	0.01369	0.00749	0.00697	0.01525	0.01449	0.01287
8.62097	0.00655	0.01712	0.01258	0.00906	0.02034	0.01271	0.00685	0.0123	0.00772	0.015	0.01242	0.00953	0.01716	0.02206	0.01093	0.01338	0.01503	0.00319	0.01321	0.01511	0.01532	0.01444	0.00818	0.00877	0.01307	0.01588	0.00901	0.02042	0.01718	0.01303	0.00591	0.01247	0.00895	0.00567	0.01358	0.01353	0.01239
8.65165	0.00694	0.01548	0.01225	0.00994	0.02043	0.0131	0.00743	0.01268	0.00726	0.01501	0.01256	0.00986	0.01796	0.02213	0.01036	0.01344	0.01536	0.00232	0.01002	0.01524	0.01532	0.01303	0.00828	0.009	0.01131	0.01583	0.00844	0.02067	0.01705	0.01248	0.00503	0.01141	0.01031	0.00463	0.01174	0.01266	0.01156
8.68233	0.00749	0.01362	0.01176	0.01092	0.02024	0.01338	0.00818	0.01286	0.00665	0.01474	0.01246	0.01001	0.01833	0.02187	0.00952	0.01339	0.01541	0.00185	0.00704	0.01515	0.01505	0.01149	0.00812	0.00872	0.00917	0.01572	0.00804	0.0207	0.0169	0.01178	0.00426	0.01069	0.01149	0.00392	0.00981	0.01192	0.01042
8.71301	0.00809	0.01158	0.0111	0.01187	0.01979	0.01348	0.00911	0.01266	0.00574	0.01418	0.01211	0.00995	0.01822	0.0213	0.00843	0.01323	0.01511	0.00226	0.00561	0.01483	0.01445	0.00997	0.00765	0.00792	0.00677	0.01546	0.00776	0.02042	0.01675	0.01098	0.00368	0.01048	0.0124	0.00353	0.00788	0.01135	0.00903
8.74369	0.00861	0.00945	0.0103	0.01269	0.01906	0.01339	0.0102	0.01199	0.00451	0.01333	0.01151	0.0097	0.01761	0.02043	0.00716	0.01298	0.01444	0.00332	0.00704	0.01428	0.01351	0.0086	0.00684	0.00663	0.00428	0.01498	0.00752	0.01974	0.01658	0.01015	0.00338	0.01083	0.01298	0.00337	0.00602	0.01095	0.0075
8.77437	0.00896	0.00732	0.00938	0.01325	0.01806	0.01311	0.01139	0.01085	0.00298	0.01222	0.01068	0.00926	0.01652	0.01928	0.00593	0.01266	0.01338	0.00463	0.00995	0.01351	0.01227	0.00752	0.00571	0.00495	0.00186	0.01422	0.00723	0.01862	0.01633	0.00933	0.00338	0.01162	0.01316	0.00334	0.00431	0.01071	0.00593
8.80505	0.00907	0.00534	0.00839	0.01349	0.01681	0.01265	0.01259	0.00928	0.00135	0.01088	0.0097	0.00865	0.015	0.01791	0.00511	0.01228	0.01195	0.006	0.01296	0.01254	0.01078	0.00676	0.00431	0.00303	5.82454E-4	0.01315	0.00688	0.01707	0.01598	0.00855	0.00362	0.01264	0.01291	0.00341	0.00282	0.01058	0.00444
8.83573	0.0089	0.0038	0.00736	0.01334	0.01531	0.01206	0.01369	0.0074	0.00131	0.00938	0.00862	0.00792	0.01314	0.01635	0.00519	0.01186	0.01021	0.00735	0.01552	0.01138	0.00914	0.0063	0.00272	0.00124	0.00237	0.01179	0.00645	0.01514	0.01549	0.00781	0.00395	0.01366	0.01223	0.00359	0.00164	0.01049	0.00318
8.86641	0.00841	0.00322	0.00638	0.01278	0.0136	0.01136	0.01461	0.00541	0.0031	0.00778	0.00753	0.00711	0.01106	0.01467	0.00621	0.01139	0.0082	0.00863	0.01741	0.0101	0.0075	0.00599	0.0011	0.00162	0.00383	0.01016	0.00598	0.01292	0.01483	0.00712	0.00429	0.01452	0.01113	0.00389	9.70489E-4	0.01038	0.00233
8.89709	0.00764	0.00382	0.00549	0.01184	0.01171	0.01061	0.01525	0.00374	0.00497	0.00615	0.00651	0.00626	0.00891	0.01292	0.00772	0.01086	0.00602	0.00979	0.01856	0.00873	0.00598	0.00569	0.00107	0.00329	0.0048	0.00832	0.00549	0.01051	0.01399	0.00645	0.00456	0.01506	0.00969	0.00427	0.00105	0.01018	0.00205
8.92777	0.0066	0.00498	0.00481	0.01055	0.0097	0.00986	0.01556	0.00323	0.00667	0.00454	0.00563	0.00543	0.0069	0.01117	0.00933	0.01024	0.00375	0.0108	0.01903	0.00736	0.00477	0.00527	0.00261	0.00472	0.00527	0.00635	0.00502	0.00809	0.01299	0.0058	0.00473	0.01519	0.00798	0.00465	0.0014	0.00983	0.00217
8.95845	0.00536	0.00623	0.00443	0.00898	0.00768	0.00916	0.0155	0.00418	0.00811	0.00302	0.00493	0.00465	0.00535	0.00948	0.01079	0.00948	0.00162	0.01164	0.019	0.00605	0.00398	0.0047	0.00405	0.00566	0.00529	0.00432	0.0046	0.00585	0.01184	0.0052	0.0048	0.01484	0.00613	0.00492	0.00164	0.00932	0.0024
8.98913	0.00397	0.00739	0.00442	0.00721	0.00587	0.00856	0.01509	0.00559	0.00922	0.00162	0.00442	0.00397	0.00466	0.00796	0.01197	0.00857	0.00148	0.0123	0.01871	0.00489	0.00364	0.00394	0.00523	0.00603	0.00501	0.00236	0.00425	0.00416	0.01059	0.00471	0.00476	0.01399	0.00428	0.005	0.00169	0.00864	0.00254
9.01981	0.00259	0.00842	0.0048	0.00538	0.00475	0.0081	0.01436	0.00686	0.01003	6.40849E-4	0.00408	0.00342	0.00498	0.0068	0.01278	0.00746	0.00343	0.01279	0.01844	0.00396	0.00362	0.00304	0.00608	0.00579	0.0047	9.75916E-4	0.00401	0.00354	0.00926	0.0045	0.00465	0.01262	0.00258	0.00483	0.00155	0.00779	0.0026
9.05049	0.0017	0.00931	0.00547	0.00371	0.00487	0.00779	0.0134	0.00777	0.01058	0.00131	0.00391	0.00301	0.00589	0.00626	0.01321	0.00615	0.0054	0.01313	0.01836	0.00335	0.00382	0.00207	0.0066	0.00503	0.00478	0.00193	0.00396	0.00407	0.00794	0.00472	0.00448	0.01078	0.00124	0.00443	0.00123	0.00683	0.00262
9.08117	0.00228	0.0101	0.00636	0.00275	0.0061	0.00765	0.0123	0.00827	0.01096	0.00244	0.0039	0.00274	0.00694	0.00659	0.01326	0.00467	0.00719	0.01336	0.01852	0.00308	0.00425	0.00112	0.00682	0.004	0.00554	0.00347	0.00418	0.00506	0.00671	0.00542	0.0043	0.00851	7.97513E-4	0.00392	7.57127E-4	0.0058	0.00269
9.11185	0.00377	0.01082	0.00739	0.00321	0.00779	0.00768	0.0112	0.00843	0.01127	0.00358	0.00406	0.00261	0.00792	0.00774	0.01298	0.00315	0.00874	0.01353	0.01873	0.00314	0.005	6.79701E-4	0.00687	0.00341	0.00688	0.00487	0.00473	0.00601	0.00572	0.00652	0.00413	0.0059	0.00114	0.00362	3.76746E-4	0.00476	0.00287
9.14253	0.00547	0.01146	0.00853	0.00459	0.00952	0.00785	0.01022	0.00841	0.0116	0.00467	0.00442	0.00261	0.00873	0.00949	0.0124	0.00206	0.01003	0.01369	0.01876	0.00343	0.00612	0.00127	0.00691	0.00422	0.00851	0.00604	0.00559	0.00674	0.00516	0.00787	0.00402	0.00304	0.00129	0.00397	8.80544E-4	0.00381	0.00316
9.17321	0.00719	0.01204	0.00972	0.00616	0.0111	0.00812	0.00945	0.00846	0.01197	0.00569	0.00494	0.00272	0.00935	0.01158	0.0116	0.00249	0.01102	0.01389	0.01833	0.00388	0.00754	0.00205	0.00717	0.00612	0.01017	0.00697	0.00667	0.0072	0.00518	0.00934	0.00399	2.54419E-4	0.00115	0.00504	0.00169	0.00301	0.0035
9.20388	0.00884	0.01251	0.01093	0.00764	0.01241	0.00844	0.0089	0.00884	0.01238	0.00659	0.00557	0.00291	0.0098	0.01383	0.01062	0.004	0.01173	0.01414	0.01728	0.00443	0.00914	0.00276	0.00777	0.00836	0.01166	0.00765	0.00788	0.00739	0.00571	0.01082	0.00408	0.00298	0.00126	0.00655	0.00254	0.0025	0.0038
9.23456	0.01035	0.01284	0.01211	0.00894	0.01341	0.00876	0.00848	0.00967	0.01275	0.00733	0.00625	0.00316	0.01006	0.0161	0.00954	0.00567	0.01213	0.01444	0.01557	0.005	0.01073	0.00339	0.0087	0.01051	0.01282	0.0081	0.00912	0.00736	0.00657	0.01222	0.0043	0.00586	0.00223	0.00817	0.00333	0.00241	0.00401
9.26524	0.01164	0.01296	0.0132	0.00997	0.0141	0.00903	0.00807	0.01087	0.01299	0.00786	0.00692	0.00345	0.01016	0.01824	0.00839	0.00719	0.01224	0.01475	0.01334	0.00554	0.01217	0.00398	0.00985	0.01233	0.01355	0.00836	0.01031	0.00714	0.00753	0.01345	0.00466	0.0085	0.0038	0.0097	0.004	0.00275	0.00412
9.29592	0.01267	0.01283	0.01416	0.0107	0.01451	0.00918	0.00755	0.01223	0.01301	0.00817	0.00753	0.00378	0.01008	0.02016	0.00724	0.0084	0.01207	0.015	0.01103	0.00596	0.01331	0.00455	0.01106	0.01366	0.0138	0.00845	0.01137	0.00678	0.00847	0.01445	0.00514	0.0108	0.0057	0.01097	0.0045	0.00339	0.00417
9.3266	0.01337	0.01241	0.01491	0.01111	0.01469	0.00918	0.00685	0.01354	0.01277	0.00824	0.00803	0.00412	0.00981	0.02173	0.00615	0.00922	0.01162	0.01512	0.00949	0.00619	0.01404	0.00513	0.01219	0.01444	0.01355	0.00843	0.01227	0.00634	0.00928	0.01518	0.00572	0.01266	0.00775	0.01191	0.00481	0.00423	0.00428
9.35728	0.01373	0.01166	0.01541	0.01119	0.01472	0.00898	0.00599	0.01458	0.01225	0.00811	0.00841	0.00449	0.00935	0.0229	0.00517	0.00957	0.01094	0.01505	0.00971	0.00619	0.01429	0.00576	0.01315	0.0147	0.01279	0.00832	0.01295	0.00585	0.00991	0.0156	0.00635	0.01401	0.00983	0.01249	0.00494	0.0052	0.00462
9.38796	0.01375	0.01061	0.0156	0.01097	0.01467	0.00857	0.00514	0.01524	0.01147	0.00781	0.00864	0.0049	0.0087	0.02362	0.00438	0.00941	0.01006	0.01475	0.01168	0.00592	0.01405	0.00644	0.01392	0.01458	0.01161	0.00816	0.0134	0.00537	0.01035	0.01572	0.00698	0.01484	0.01182	0.01277	0.005	0.00626	0.00532
9.41864	0.01349	0.00927	0.01546	0.0105	0.01458	0.00795	0.00469	0.01543	0.01052	0.00743	0.00874	0.00535	0.00788	0.0239	0.0038	0.00878	0.00908	0.01421	0.01441	0.00542	0.01333	0.00717	0.01453	0.01429	0.01012	0.00797	0.01363	0.00494	0.01057	0.01558	0.00756	0.01512	0.01365	0.01288	0.00516	0.00737	0.0064
9.44932	0.01303	0.00772	0.01498	0.00988	0.01447	0.00715	0.00507	0.01513	0.00948	0.00704	0.00872	0.00588	0.00691	0.02379	0.00338	0.00772	0.00808	0.01349	0.01706	0.00478	0.01223	0.00797	0.01505	0.01413	0.0085	0.00776	0.01364	0.00461	0.0106	0.01523	0.00805	0.01489	0.01527	0.01301	0.00559	0.00853	0.00776
9.48	0.01247	0.00605	0.01419	0.0092	0.01432	0.00619	0.00628	0.01437	0.00848	0.0067	0.0086	0.00651	0.00583	0.02342	0.00303	0.00639	0.0072	0.01269	0.01914	0.00424	0.01088	0.00887	0.01555	0.01437	0.00706	0.00751	0.01348	0.00437	0.01047	0.01479	0.00841	0.0142	0.01664	0.01335	0.00637	0.0097	0.00926
9.51068	0.01194	0.00439	0.01313	0.00858	0.01406	0.00512	0.00794	0.01324	0.00765	0.00643	0.00844	0.00725	0.0047	0.02293	0.00261	0.00502	0.00659	0.01199	0.02038	0.00414	0.00947	0.00987	0.01609	0.01509	0.00622	0.00725	0.01319	0.00421	0.0102	0.01435	0.00863	0.01313	0.01774	0.01404	0.00745	0.01087	0.01076
9.54136	0.01151	0.00296	0.01191	0.00809	0.01362	0.00402	0.00968	0.01185	0.0071	0.0062	0.00828	0.00812	0.00358	0.02248	0.0021	0.00409	0.00635	0.01157	0.02071	0.00472	0.0082	0.01097	0.01668	0.01616	0.00632	0.00698	0.01283	0.00412	0.00983	0.014	0.00869	0.01175	0.01859	0.01503	0.00865	0.01201	0.01209
9.57204	0.01121	0.00222	0.01067	0.00775	0.01291	0.00297	0.01127	0.01032	0.00687	0.00593	0.00818	0.00912	0.00253	0.02221	0.00163	0.00412	0.00648	0.01162	0.0202	0.00584	0.00726	0.01213	0.01725	0.01731	0.00721	0.00675	0.01246	0.00406	0.0094	0.01378	0.00857	0.01017	0.01915	0.01615	0.00978	0.0131	0.01316
9.60272	0.01098	0.00249	0.00962	0.00753	0.0119	0.0021	0.01253	0.00879	0.00696	0.00556	0.00817	0.01023	0.00159	0.02216	0.00172	0.00503	0.00686	0.01216	0.01907	0.00719	0.00668	0.01325	0.01769	0.01824	0.0084	0.00662	0.01212	0.00403	0.00892	0.01366	0.00828	0.00847	0.01943	0.01718	0.01066	0.01407	0.01384
9.6334	0.01071	0.00321	0.00895	0.00734	0.01056	0.00164	0.01336	0.00739	0.00728	0.00507	0.00825	0.01141	8.0858E-4	0.02231	0.00261	0.00622	0.00735	0.01306	0.01772	0.0085	0.00634	0.01424	0.01788	0.01867	0.00951	0.00665	0.01186	0.00405	0.00839	0.01356	0.00781	0.00672	0.01938	0.01788	0.01114	0.01486	0.01406
9.66408	0.01027	0.00384	0.0088	0.00708	0.00891	0.00169	0.01369	0.00622	0.00772	0.00446	0.0084	0.0126	2.49482E-4	0.0225	0.00388	0.00725	0.00781	0.01414	0.01659	0.00959	0.00599	0.01496	0.01767	0.01845	0.01028	0.00685	0.01169	0.00412	0.00778	0.01335	0.00716	0.00499	0.01897	0.01805	0.01112	0.01539	0.01377
9.69476	0.00957	0.00421	0.00915	0.0067	0.00699	0.00199	0.01353	0.00533	0.00818	0.00387	0.00853	0.01375	2.3911E-4	0.02259	0.00525	0.00789	0.00819	0.01516	0.01612	0.01035	0.00542	0.01528	0.01698	0.01748	0.01058	0.00718	0.0116	0.00428	0.00708	0.01291	0.00632	0.00337	0.01818	0.01756	0.01054	0.01557	0.01298
9.72544	0.00856	0.00425	0.00979	0.00622	0.00489	0.00224	0.01293	0.00474	0.00855	0.00348	0.00855	0.01478	4.0144E-4	0.02239	0.00651	0.00803	0.0085	0.01596	0.01641	0.01069	0.00448	0.01511	0.01576	0.01578	0.01035	0.00755	0.01157	0.00449	0.00625	0.01214	0.0053	0.00209	0.01696	0.01633	0.00938	0.01533	0.01171
9.75612	0.00728	0.00398	0.0105	0.00569	0.00276	0.00232	0.012	0.00444	0.00874	0.00351	0.00839	0.0156	4.11275E-4	0.02181	0.00752	0.00765	0.00875	0.01643	0.0172	0.01058	0.00316	0.01435	0.01401	0.01344	0.00957	0.00787	0.01161	0.00473	0.00528	0.01102	0.00414	0.00186	0.01534	0.01437	0.0077	0.01461	0.01003
9.7868	0.00587	0.00344	0.01107	0.00524	0.00102	0.00219	0.01094	0.00442	0.00865	0.00397	0.00798	0.01614	3.65537E-4	0.02079	0.00819	0.0068	0.009	0.01651	0.01805	0.01003	0.00163	0.01299	0.01181	0.01065	0.00827	0.00802	0.01172	0.00494	0.00418	0.00955	0.00294	0.00283	0.01335	0.01176	0.00559	0.01338	0.00804
9.81748	0.00466	0.00274	0.01139	0.00502	0.00186	0.0019	0.00997	0.00463	0.0082	0.00462	0.00728	0.01634	5.35331E-4	0.01939	0.00843	0.00561	0.00931	0.01622	0.0185	0.00912	0.00146	0.01105	0.0093	0.00773	0.00655	0.00792	0.01193	0.00506	0.00298	0.00784	0.00214	0.00413	0.01105	0.00863	0.00322	0.01166	0.00588
9.84816	0.00425	0.00204	0.01138	0.00509	0.00351	0.00168	0.00934	0.00502	0.00734	0.00522	0.00628	0.01616	9.63106E-4	0.01775	0.00823	0.00442	0.00968	0.01559	0.01829	0.00798	0.00338	0.00863	0.00674	0.00534	0.00451	0.00754	0.0123	0.00505	0.00181	0.00608	0.00254	0.0054	0.00857	0.00518	0.00107	0.00951	0.00371
9.87884	0.00497	0.00167	0.01099	0.00538	0.00489	0.00193	0.00921	0.00548	0.00603	0.00561	0.00501	0.01558	0.00152	0.01612	0.00767	0.00389	0.01007	0.01473	0.01728	0.00687	0.00558	0.00595	0.00471	0.00475	0.00233	0.00686	0.01284	0.00487	0.00116	0.00465	0.0039	0.00649	0.00606	0.0018	0.00223	0.00705	0.00172
9.90952	0.00638	0.00195	0.01026	0.00573	0.00586	0.00279	0.00952	0.00589	0.0043	0.00567	0.00355	0.0146	0.00213	0.01481	0.0069	0.00459	0.01041	0.01377	0.01554	0.00619	0.00769	0.00361	0.00429	0.00619	8.07622E-4	0.00593	0.01355	0.00451	0.00177	0.00412	0.00553	0.00733	0.00386	0.0024	0.00443	0.00453	8.48688E-4
9.9402	0.00793	0.00263	0.00921	0.00596	0.00638	0.004	0.01007	0.00613	0.00223	0.00536	0.00205	0.01329	0.00273	0.01413	0.00627	0.00609	0.01059	0.01285	0.0133	0.00629	0.00951	0.00349	0.00562	0.00823	0.00245	0.00482	0.0144	0.004	0.00281	0.00469	0.00714	0.00783	0.00283	0.00551	0.00633	0.00273	0.00197
9.97088	0.00929	0.00338	0.00791	0.00596	0.00644	0.00534	0.01059	0.00612	7.50365E-4	0.00468	0.00121	0.01171	0.00328	0.0142	0.00618	0.00776	0.01054	0.01208	0.01107	0.00718	0.01091	0.0057	0.00748	0.01001	0.00436	0.00366	0.01529	0.00337	0.00378	0.00577	0.00859	0.00795	0.00374	0.00824	0.00774	0.00345	0.00296
