# Supplementary material for: Operando X-ray absorption spectra and mass spectrometry data during hydrogenation of ethylene over palladium nanoparticles
Source: Data Brief. 2019 Apr 26;24:103954. doi: 10.1016/j.dib.2019.103954 (PMC6515128; doi:10.1016/j.dib.2019.103954)
Supplement: Multimedia component 2 [file mmc2.zip › MS.dat]

0.000	0.00637
2.156	0.00632
4.297	0.00636
6.453	0.00644
8.578	0.00651
10.719	0.00641
12.859	0.00643
15.016	0.00648
17.156	0.00638
19.313	0.00636
21.453	0.00651
23.594	0.00655
25.750	0.00649
27.891	0.00640
30.047	0.00641
32.188	0.00645
34.328	0.00646
36.453	0.00649
38.609	0.00653
40.766	0.00653
42.906	0.00648
45.031	0.00660
47.172	0.00653
49.313	0.00648
51.453	0.00646
53.594	0.00655
55.734	0.00660
57.875	0.00653
60.016	0.00662
62.172	0.00656
64.313	0.00649
66.453	0.00653
68.609	0.00648
70.750	0.00663
72.891	0.00658
75.031	0.00654
77.156	0.00648
79.313	0.00664
81.453	0.00647
83.594	0.00654
85.734	0.00656
87.875	0.00656
90.031	0.00651
92.172	0.00656
94.313	0.00656
96.453	0.00652
98.594	0.00653
100.750	0.00647
102.906	0.00665
105.031	0.00663
107.188	0.00657
109.328	0.00649
111.469	0.00661
113.609	0.00651
115.750	0.00657
117.891	0.00671
120.031	0.00674
122.172	0.00662
124.297	0.00660
126.438	0.00662
128.578	0.00656
130.719	0.00664
132.859	0.00671
135.016	0.00665
137.156	0.00663
139.297	0.00657
141.438	0.00675
143.578	0.00653
145.703	0.00673
147.844	0.00659
150.000	0.00667
152.156	0.00666
154.297	0.00668
156.422	0.00674
158.563	0.00678
160.703	0.00667
162.844	0.00682
164.984	0.00667
167.125	0.00675
169.266	0.00667
171.406	0.00672
173.547	0.00673
175.688	0.00678
177.828	0.00672
179.969	0.00675
182.109	0.00674
184.250	0.00664
186.391	0.00679
188.547	0.00673
190.688	0.00678
192.844	0.00687
194.984	0.00674
197.125	0.00685
199.266	0.00684
201.406	0.00675
203.547	0.00665
205.688	0.00680
207.828	0.00673
209.984	0.00677
212.125	0.00680
214.266	0.00669
216.422	0.00672
218.563	0.00672
220.703	0.00686
222.844	0.00677
224.969	0.00680
227.109	0.00675
229.250	0.00686
231.391	0.00680
233.531	0.00674
235.672	0.00670
237.813	0.00680
239.969	0.00672
242.109	0.00683
244.250	0.00687
246.375	0.00680
248.516	0.00680
250.656	0.00680
252.797	0.00674
254.938	0.00678
257.078	0.00683
259.219	0.00693
261.359	0.00687
263.516	0.00687
265.656	0.00679
267.797	0.00689
269.938	0.00675
272.078	0.00697
274.219	0.00677
276.359	0.00698
278.500	0.00674
280.641	0.00689
282.781	0.00675
284.922	0.00687
287.063	0.00694
289.219	0.00682
291.359	0.00696
293.500	0.00704
295.641	0.00684
297.781	0.00696
299.922	0.00695
302.063	0.00698
304.203	0.00690
306.344	0.00699
308.484	0.00699
310.625	0.00692
312.766	0.00696
314.906	0.00694
317.063	0.00699
319.203	0.00691
321.344	0.00690
323.484	0.00694
325.641	0.00696
327.781	0.00692
329.922	0.00679
332.063	0.00710
334.203	0.00700
336.344	0.00698
338.484	0.00713
340.625	0.00699
342.766	0.00706
344.906	0.00691
347.047	0.00705
349.188	0.00696
351.328	0.00695
353.469	0.00689
355.609	0.00694
357.750	0.00710
359.891	0.00693
362.031	0.00707
364.172	0.00703
366.313	0.00712
368.453	0.00709
370.594	0.00695
372.734	0.00707
374.875	0.00713
377.016	0.00710
379.156	0.00724
381.281	0.00701
383.422	0.00694
385.563	0.00710
387.703	0.00712
389.844	0.00707
391.984	0.00716
394.125	0.00705
396.250	0.00706
398.406	0.00709
400.547	0.00699
402.688	0.00713
404.844	0.00706
406.984	0.00715
409.141	0.00710
411.266	0.00709
413.406	0.00703
415.547	0.00715
417.719	0.00706
419.844	0.00707
421.984	0.00706
424.125	0.00716
426.266	0.00714
428.406	0.00718
430.547	0.00712
432.688	0.00714
434.844	0.00714
436.984	0.00699
439.125	0.00716
441.250	0.00720
443.391	0.00710
445.547	0.00716
447.688	0.00711
449.828	0.00727
451.984	0.00714
454.141	0.00719
456.281	0.00711
458.438	0.00708
460.578	0.00724
462.719	0.00726
464.859	0.00717
467.000	0.00713
469.125	0.00728
471.266	0.00725
473.406	0.00726
475.547	0.00718
477.688	0.00710
479.828	0.00736
481.969	0.00727
484.125	0.00729
486.266	0.00726
488.406	0.00732
490.531	0.00732
492.672	0.00730
494.813	0.00724
496.953	0.00729
499.094	0.00719
501.234	0.00719
503.391	0.00733
505.531	0.00735
507.672	0.00724
509.813	0.00724
511.953	0.00721
514.094	0.00733
516.234	0.00731
518.391	0.00720
520.516	0.00731
522.656	0.00728
524.813	0.00740
526.953	0.00728
529.094	0.00732
531.234	0.00724
533.375	0.00753
535.516	0.00741
537.672	0.00738
539.813	0.00737
541.953	0.00733
544.094	0.00737
546.234	0.00741
548.391	0.00734
550.531	0.00737
552.672	0.00731
554.813	0.00736
556.953	0.00743
559.094	0.00752
561.250	0.00740
563.391	0.00750
565.516	0.00738
567.656	0.00741
569.797	0.00735
571.938	0.00735
574.078	0.00745
576.219	0.00737
578.359	0.00740
580.484	0.00741
582.625	0.00742
584.766	0.00743
586.922	0.00741
589.063	0.00741
591.203	0.00743
593.344	0.00751
595.484	0.00757
597.625	0.00746
599.766	0.00740
601.891	0.00741
604.047	0.00745
606.188	0.00755
608.328	0.00758
610.469	0.00748
612.609	0.00752
614.750	0.00753
616.891	0.00746
619.031	0.00757
621.172	0.00748
623.313	0.00756
625.453	0.00756
627.594	0.00756
629.734	0.00768
631.875	0.00764
634.016	0.00753
636.156	0.00759
638.297	0.00750
640.469	0.00748
642.594	0.00752
644.734	0.00749
646.875	0.00763
649.016	0.00758
651.172	0.00760
653.313	0.00771
655.453	0.00756
657.594	0.00753
659.734	0.00756
661.875	0.00759
664.031	0.00756
666.172	0.00757
668.313	0.00762
670.469	0.00758
672.609	0.00770
674.750	0.00755
676.891	0.00763
679.031	0.00778
681.172	0.00762
683.313	0.00760
685.453	0.00774
687.594	0.00769
689.734	0.00771
691.875	0.00776
694.016	0.00763
696.156	0.00766
698.297	0.00775
700.453	0.00766
702.594	0.00727
704.734	0.00687
706.875	0.00651
709.016	0.00622
711.141	0.00581
713.297	0.00567
715.438	0.00576
717.578	0.00610
719.719	0.00640
721.875	0.00656
724.031	0.00662
726.172	0.00683
728.313	0.00677
730.453	0.00690
732.594	0.00691
734.734	0.00689
736.875	0.00693
739.016	0.00685
741.156	0.00691
743.297	0.00695
745.438	0.00696
747.578	0.00692
749.719	0.00697
751.844	0.00701
753.984	0.00700
756.125	0.00703
758.281	0.00720
760.453	0.00739
762.594	0.00739
764.734	0.00750
766.875	0.00761
769.016	0.00765
771.156	0.00796
773.313	0.00800
775.453	0.00809
777.594	0.00835
779.719	0.00831
781.859	0.00824
784.016	0.00841
786.156	0.00850
788.297	0.00844
790.438	0.00843
792.578	0.00858
794.719	0.00850
796.859	0.00855
799.000	0.00859
801.156	0.00858
803.297	0.00864
805.438	0.00856
807.578	0.00860
809.719	0.00867
811.875	0.00869
814.016	0.00866
816.156	0.00864
818.281	0.00874
820.422	0.00866
822.563	0.00869
824.703	0.00870
826.844	0.00869
828.984	0.00863
831.141	0.00881
833.281	0.00876
835.453	0.00873
837.594	0.00872
839.734	0.00878
841.891	0.00877
844.031	0.00880
846.172	0.00876
848.313	0.00882
850.453	0.00877
852.594	0.00877
854.734	0.00880
856.875	0.00889
859.016	0.00885
861.156	0.00865
863.297	0.00883
865.453	0.00875
867.594	0.00876
869.734	0.00881
871.875	0.00886
874.031	0.00887
876.172	0.00894
878.313	0.00883
880.469	0.00883
882.609	0.00885
884.750	0.00883
886.891	0.00885
889.031	0.00879
891.188	0.00888
893.328	0.00878
895.484	0.00872
897.625	0.00875
899.766	0.00876
901.906	0.00882
904.047	0.00876
906.203	0.00871
908.359	0.00873
910.500	0.00875
912.656	0.00900
914.797	0.00876
916.938	0.00871
919.078	0.00878
921.203	0.00879
923.344	0.00870
925.484	0.00867
927.641	0.00877
929.781	0.00878
931.922	0.00874
934.063	0.00879
936.203	0.00877
938.344	0.00881
940.484	0.00877
942.609	0.00875
944.750	0.00872
946.891	0.00862
949.047	0.00864
951.188	0.00865
953.328	0.00870
955.469	0.00868
957.609	0.00867
959.750	0.00866
961.891	0.00865
964.047	0.00871
966.203	0.00866
968.344	0.00868
970.484	0.00873
972.625	0.00864
974.766	0.00863
976.906	0.00857
979.047	0.00873
981.188	0.00860
983.328	0.00867
985.469	0.00857
987.609	0.00862
989.750	0.00853
991.891	0.00851
994.031	0.00857
996.172	0.00867
998.313	0.00850
1000.450	0.00853
1002.580	0.00855
1004.730	0.00858
1006.870	0.00862
1009.030	0.00841
1011.160	0.00857
1013.300	0.00847
1015.440	0.00855
1017.580	0.00856
1019.730	0.00846
1021.870	0.00846
1024.030	0.00849
1026.170	0.00848
1028.310	0.00838
1030.450	0.00847
1032.590	0.00841
1034.730	0.00845
1036.870	0.00841
1039.020	0.00844
1041.160	0.00847
1043.310	0.00844
1045.470	0.00844
1047.620	0.00838
1049.750	0.00835
1051.910	0.00854
1054.050	0.00831
1056.190	0.00845
1058.330	0.00833
1060.500	0.00839
1062.640	0.00828
1064.780	0.00845
1066.910	0.00835
1069.080	0.00843
1071.220	0.00828
1073.360	0.00833
1075.500	0.00828
1077.620	0.00842
1079.770	0.00836
1081.910	0.00825
1084.060	0.00819
1086.200	0.00847
1088.340	0.00838
1090.480	0.00827
1092.620	0.00816
1094.780	0.00824
1096.920	0.00822
1099.060	0.00838
1101.200	0.00828
1103.340	0.00829
1105.480	0.00823
1107.620	0.00829
1109.780	0.00832
1111.920	0.00821
1114.060	0.00823
1116.220	0.00828
1118.360	0.00826
1120.500	0.00825
1122.640	0.00826
1124.780	0.00832
1126.920	0.00834
1129.060	0.00828
1131.220	0.00824
1133.360	0.00822
1135.480	0.00826
1137.620	0.00839
1139.770	0.00827
1141.910	0.00826
1144.060	0.00816
1146.200	0.00834
1148.340	0.00825
1150.480	0.00819
1152.620	0.00824
1154.770	0.00831
1156.910	0.00823
1159.050	0.00832
1161.200	0.00841
1163.340	0.00843
1165.470	0.00839
1167.610	0.00827
1169.770	0.00816
1171.910	0.00838
1174.050	0.00830
1176.190	0.00838
1178.330	0.00829
1180.470	0.00832
1182.610	0.00823
1184.750	0.00837
1186.890	0.00844
1189.050	0.00835
1191.190	0.00834
1193.330	0.00845
1195.470	0.00858
1197.620	0.00852
1199.770	0.00855
1201.910	0.00853
1204.060	0.00847
1206.200	0.00848
1208.370	0.00863
1210.520	0.00851
1212.640	0.00854
1214.780	0.00858
1216.920	0.00856
1219.060	0.00864
1221.220	0.00862
1223.360	0.00857
1225.500	0.00864
1227.640	0.00865
1229.780	0.00873
1231.920	0.00878
1234.060	0.00859
1236.200	0.00865
1238.340	0.00885
1240.480	0.00875
1242.620	0.00878
1244.800	0.00883
1246.940	0.00887
1249.080	0.00888
1251.220	0.00882
1253.360	0.00877
1255.500	0.00881
1257.660	0.00888
1259.800	0.00889
1261.940	0.00897
1264.120	0.00892
1266.270	0.00889
1268.420	0.00889
1270.560	0.00897
1272.750	0.00891
1274.890	0.00897
1276.920	0.00906
1279.060	0.00893
1281.280	0.00909
1283.470	0.00904
1285.640	0.00908
1287.780	0.00921
1289.860	0.00898
1292.000	0.00907
1294.030	0.00905
1296.190	0.00921
1298.360	0.00924
1300.390	0.00909
1302.550	0.00909
1304.580	0.00918
1306.610	0.00918
1308.640	0.00915
1310.780	0.00927
1312.810	0.00914
1314.840	0.00914
1316.870	0.00918
1318.910	0.00941
1320.980	0.00928
1323.140	0.00922
1325.190	0.00926
1327.270	0.00927
1329.300	0.00933
1331.340	0.00923
1333.370	0.00946
1335.410	0.00925
1337.440	0.00913
1339.470	0.00938
1341.500	0.00924
1343.530	0.00922
1345.580	0.00940
1347.610	0.00926
1349.660	0.00941
1351.690	0.00936
1353.720	0.00928
1355.750	0.00926
1357.780	0.00947
1359.830	0.00934
1361.840	0.00926
1363.890	0.00934
1365.940	0.00934
1367.980	0.00940
1370.020	0.00944
1372.060	0.00940
1374.090	0.00947
1376.120	0.00937
1378.160	0.00934
1380.190	0.00941
1382.230	0.00931
1384.270	0.00939
1386.300	0.00925
1388.330	0.00931
1390.360	0.00938
1392.390	0.00933
1394.420	0.00933
1396.470	0.00934
1398.500	0.00932
1400.530	0.00935
1402.560	0.00939
1404.610	0.00940
1406.620	0.00941
1408.660	0.00929
1410.690	0.00935
1412.720	0.00931
1414.770	0.00930
1416.800	0.00927
1418.810	0.00919
1420.840	0.00925
1422.890	0.00929
1424.920	0.00916
1426.950	0.00926
1428.980	0.00934
1431.020	0.00927
1433.050	0.00913
1435.090	0.00934
1437.110	0.00917
1439.140	0.00932
1441.170	0.00919
1443.220	0.00910
1445.250	0.00907
1447.280	0.00931
1449.330	0.00907
1451.360	0.00912
1453.390	0.00906
1455.420	0.00913
1457.450	0.00903
1459.480	0.00910
1461.520	0.00904
1463.560	0.00917
1465.590	0.00922
1467.620	0.00912
1469.660	0.00894
1471.690	0.00907
1473.700	0.00901
1475.730	0.00910
1477.770	0.00895
1479.800	0.00905
1481.840	0.00901
1483.870	0.00904
1485.910	0.00897
1487.940	0.00901
1489.970	0.00882
1492.030	0.00888
1494.170	0.00904
1496.200	0.00880
1498.250	0.00892
1500.280	0.00888
1502.330	0.00892
1504.360	0.00888
1506.390	0.00883
1508.500	0.00896
1510.530	0.00890
1512.610	0.00877
1514.750	0.00884
1516.780	0.00884
1518.920	0.00874
1521.060	0.00867
1523.110	0.00875
1525.140	0.00872
1527.170	0.00854
1529.200	0.00874
1531.300	0.00863
1533.440	0.00876
1535.480	0.00879
1537.520	0.00875
1539.530	0.00872
1541.560	0.00857
1543.590	0.00863
1545.620	0.00852
1547.670	0.00855
1549.810	0.00849
1551.910	0.00857
1553.940	0.00857
1555.970	0.00858
1558.000	0.00853
1560.160	0.00862
1562.340	0.00851
1564.500	0.00856
1566.590	0.00854
1568.660	0.00846
1570.800	0.00835
1572.840	0.00838
1575.050	0.00847
1577.280	0.00842
1579.440	0.00840
1581.690	0.00839
1583.840	0.00833
1585.980	0.00850
1588.190	0.00836
1590.340	0.00833
1592.530	0.00834
1594.560	0.00831
1596.700	0.00819
1598.860	0.00826
1601.000	0.00830
1603.140	0.00815
1605.300	0.00826
1607.440	0.00824
1609.610	0.00817
1611.750	0.00804
1613.890	0.00824
1616.030	0.00822
1618.190	0.00817
1620.360	0.00815
1622.520	0.00815
1624.660	0.00807
1626.800	0.00810
1628.970	0.00817
1631.110	0.00808
1633.270	0.00799
1635.440	0.00807
1637.610	0.00812
1639.800	0.00805
1641.940	0.00800
1644.090	0.00803
1646.230	0.00803
1648.420	0.00808
1650.560	0.00795
1652.720	0.00807
1654.910	0.00797
1657.050	0.00791
1659.190	0.00800
1661.330	0.00794
1663.470	0.00797
1665.660	0.00790
1667.800	0.00793
1669.940	0.00796
1672.080	0.00794
1674.220	0.00788
1676.360	0.00787
1678.520	0.00790
1680.660	0.00780
1682.800	0.00787
1684.940	0.00782
1687.080	0.00786
1689.230	0.00787
1691.370	0.00780
1693.550	0.00777
1695.690	0.00790
1697.830	0.00778
1699.970	0.00767
1702.120	0.00778
1704.270	0.00767
1706.390	0.00788
1708.530	0.00771
1710.670	0.00774
1712.810	0.00755
1714.950	0.00769
1717.110	0.00769
1719.250	0.00764
1721.390	0.00768
1723.530	0.00751
1725.670	0.00763
1727.810	0.00754
1729.950	0.00764
1732.090	0.00773
1734.230	0.00754
1736.370	0.00762
1738.520	0.00765
1740.660	0.00753
1742.810	0.00784
1744.950	0.01606
1746.980	0.01650
1749.030	0.01669
1751.060	0.01652
1753.090	0.01667
1755.120	0.01672
1757.160	0.01669
1759.270	0.01664
1761.310	0.01672
1763.340	0.01646
1765.480	0.01654
1767.500	0.01661
1769.560	0.00666
1771.610	0.00069
1773.660	0.00041
1775.700	0.00041
1777.720	0.00041
1779.750	0.00042
1781.780	0.00043
1783.810	0.00043
1785.840	0.00044
1787.870	0.00044
1789.910	0.00045
1791.940	0.00049
1793.970	0.00055
1795.980	0.00062
1798.020	0.00070
1800.050	0.00082
1802.090	0.00095
1804.120	0.00113
1806.160	0.00131
1808.190	0.00143
1810.220	0.00158
1812.250	0.00173
1814.280	0.00184
1816.330	0.00199
1818.360	0.00211
1820.390	0.00222
1822.420	0.00232
1824.450	0.00231
1826.480	0.00228
1828.530	0.00229
1830.560	0.00237
1832.590	0.00244
1834.620	0.00244
1836.660	0.00243
1838.690	0.00247
1840.720	0.00251
1842.750	0.00255
1844.770	0.00251
1846.800	0.00245
1848.830	0.00231
1850.860	0.00222
1852.890	0.00221
1854.940	0.00225
1856.970	0.00231
1859.000	0.00227
1861.050	0.00224
1863.080	0.00221
1865.120	0.00220
1867.160	0.00220
1869.170	0.00219
1871.220	0.00216
1873.250	0.00213
1875.280	0.00215
1877.310	0.00219
1879.340	0.00214
1881.370	0.00211
1883.410	0.00213
1885.440	0.00214
1887.470	0.00214
1889.500	0.00210
1891.530	0.00213
1893.580	0.00212
1895.610	0.00213
1897.640	0.00209
1899.670	0.00206
1901.720	0.00205
1903.770	0.00209
1905.800	0.00204
1907.830	0.00205
1909.870	0.00208
1911.910	0.00209
1913.940	0.00206
1915.970	0.00203
1918.000	0.00200
1920.030	0.00206
1922.060	0.00202
1924.090	0.00204
1926.120	0.00090
1928.190	0.00097
1930.230	0.04406
1932.270	0.11976
1934.300	0.15278
1936.340	0.16540
1938.390	0.17066
1940.420	0.17398
1942.470	0.17615
1944.500	0.17752
1946.530	0.17827
1948.560	0.17876
1950.590	0.17917
1952.640	0.17929
1954.660	0.17980
1956.690	0.17982
1958.720	0.17999
1960.770	0.18009
1962.800	0.18056
1964.830	0.17709
1966.860	0.17337
1968.910	0.16933
1970.940	0.16582
1972.970	0.16169
1975.020	0.15855
1977.050	0.15725
1979.060	0.16733
1981.090	0.17664
1983.140	0.17884
1985.170	0.17909
1987.200	0.17840
1989.230	0.17796
1991.270	0.17738
1993.310	0.17779
1995.340	0.17819
1997.370	0.17877
1999.410	0.17923
2001.440	0.17937
2003.480	0.17959
2005.520	0.17967
2007.550	0.17961
2009.580	0.17951
2011.610	0.17981
2013.640	0.17997
2015.690	0.18000
2017.730	0.18022
2019.770	0.18061
2021.800	0.18131
2023.830	0.18128
2025.860	0.18138
2027.910	0.18133
2029.920	0.18099
2031.970	0.18051
2034.000	0.18053
2036.030	0.18035
2038.060	0.18052
2040.090	0.18030
2042.120	0.18056
2044.170	0.18051
2046.200	0.18037
2048.220	0.18067
2050.250	0.18050
2052.280	0.18078
2054.310	0.18088
2056.340	0.18051
2058.370	0.18066
2060.410	0.18079
2062.440	0.18083
2064.470	0.18072
2066.500	0.18067
2068.530	0.18078
2070.560	0.18041
2072.610	0.18052
2074.640	0.18049
2076.690	0.18062
2078.720	0.18059
2080.750	0.18053
2082.780	0.18034
2084.810	0.18071
2086.840	0.18067
2088.890	0.18045
2090.920	0.18067
2092.950	0.18054
2094.980	0.18067
2097.020	0.18066
2099.050	0.18063
2101.080	0.18085
2103.120	0.18076
2105.170	0.18052
2107.200	0.18059
2109.220	0.18070
2111.270	0.18054
2113.310	0.18071
2115.360	0.18072
2117.390	0.18083
2119.420	0.18071
2121.450	0.18061
2123.480	0.18075
2125.520	0.18065
2127.550	0.18060
2129.580	0.18054
2131.590	0.18082
2133.620	0.18064
2135.670	0.18071
2137.700	0.18077
2139.720	0.18053
2141.750	0.18063
2143.780	0.18071
2145.810	0.18047
2147.860	0.18045
2149.890	0.18069
2151.920	0.18070
2153.950	0.18053
2156.000	0.18038
2158.030	0.18058
2160.060	0.18044
2162.090	0.18064
2164.120	0.18050
2166.170	0.18042
2168.190	0.18040
2170.230	0.18037
2172.280	0.18051
2174.310	0.18046
2176.340	0.18052
2178.370	0.18048
2180.410	0.18049
2182.440	0.18053
2184.480	0.18065
2186.520	0.18078
2188.550	0.18061
2190.580	0.18038
2192.620	0.18014
2194.660	0.18056
2196.690	0.18053
2198.720	0.18056
2200.750	0.18031
2202.780	0.18032
2204.840	0.18040
2206.870	0.18046
2208.920	0.18046
2210.950	0.18073
2212.980	0.18046
2215.020	0.18054
2217.050	0.18050
2219.080	0.18055
2221.140	0.18034
2223.170	0.18039
2225.230	0.18037
2227.270	0.18019
2229.330	0.18053
2231.360	0.18056
2233.370	0.18030
2235.420	0.18063
2237.470	0.18039
2239.480	0.18016
2241.520	0.18032
2243.560	0.18033
2245.590	0.18050
2247.620	0.18048
2249.660	0.18052
2251.690	0.18060
2253.720	0.18057
2255.750	0.18029
2257.780	0.18072
2259.810	0.18039
2261.840	0.18032
2263.890	0.18036
2265.920	0.18008
2267.950	0.18036
2270.000	0.18027
2272.030	0.18016
2274.060	0.18031
2276.090	0.18013
2278.140	0.18022
2280.190	0.18028
2282.230	0.18033
2284.280	0.17990
2286.300	0.18012
2288.330	0.18037
2290.360	0.18019
2292.410	0.18023
2294.440	0.18011
2296.470	0.18023
2298.500	0.18005
2300.530	0.17998
2302.560	0.17993
2304.610	0.18005
2306.660	0.17993
2308.670	0.17995
2310.700	0.18014
2312.750	0.18030
2314.780	0.18005
2316.810	0.17993
2318.840	0.18041
2320.890	0.18019
2322.920	0.18023
2324.970	0.18006
2327.000	0.18020
2329.030	0.18003
2331.060	0.18018
2333.090	0.18016
2335.120	0.18012
2337.160	0.18024
2339.190	0.18026
2341.230	0.18048
2343.270	0.18011
2345.300	0.18026
2347.330	0.17998
2349.360	0.18021
2351.390	0.18000
2353.420	0.18013
2355.450	0.17994
2357.480	0.18020
2359.520	0.18005
2361.550	0.18035
2363.580	0.18016
2365.610	0.18002
2367.640	0.18009
2369.670	0.18014
2371.700	0.18012
2373.750	0.17996
2375.780	0.18009
2377.810	0.18000
2379.840	0.18018
2381.870	0.18020
2383.920	0.18029
2385.940	0.17989
2388.000	0.17995
2390.030	0.18024
2392.080	0.17996
2394.110	0.18022
2396.160	0.18015
2398.190	0.17999
2400.230	0.18010
2402.280	0.18026
2404.330	0.18038
2406.370	0.18020
2408.410	0.17999
2410.440	0.18018
2412.470	0.18001
2414.500	0.17977
2416.560	0.17997
2418.590	0.18014
2420.620	0.18002
2422.660	0.17987
2424.690	0.17997
2426.720	0.17985
2428.750	0.17996
2430.780	0.18013
2432.810	0.17986
2434.840	0.17987
2436.870	0.17995
2438.910	0.18025
2440.940	0.18005
2442.970	0.18001
2445.000	0.18007
2447.030	0.17983
2449.050	0.17994
2451.080	0.18010
2453.110	0.17987
2455.140	0.17994
2457.170	0.17989
2459.220	0.18025
2461.250	0.17975
2463.300	0.18003
2465.330	0.17997
2467.370	0.17998
2469.410	0.18002
2471.420	0.18015
2473.470	0.18012
2475.500	0.17997
2477.530	0.17986
2479.580	0.17982
2481.620	0.17984
2483.660	0.17974
2485.690	0.17979
2487.720	0.17996
2489.750	0.17982
2491.780	0.17988
2493.810	0.18013
2495.840	0.17986
2497.890	0.18012
2499.920	0.18014
2501.980	0.18005
2504.020	0.17989
2506.050	0.17981
2508.080	0.17979
2510.110	0.17999
2512.160	0.18000
2514.190	0.17996
2516.230	0.17995
2518.250	0.17969
2520.280	0.17982
2522.330	0.18016
2524.390	0.17992
2526.420	0.17981
2528.450	0.17980
2530.480	0.18007
2532.520	0.17976
2534.530	0.17986
2536.560	0.18010
2538.610	0.17995
2540.640	0.17983
2542.690	0.17988
2544.720	0.17967
2546.750	0.17997
2548.780	0.17974
2550.810	0.17988
2552.840	0.17992
2554.870	0.17984
2556.920	0.18004
2558.950	0.17973
2560.980	0.18006
2563.020	0.17976
2565.050	0.17979
2567.080	0.17977
2569.120	0.17978
2571.160	0.17984
2573.200	0.17993
2575.230	0.18006
2577.280	0.17979
2579.310	0.17991
2581.340	0.17979
2583.410	0.17963
2585.440	0.17973
2587.470	0.17985
2589.520	0.17980
2591.530	0.17979
2593.560	0.17989
2595.590	0.17982
2597.640	0.17989
2599.670	0.17985
2601.720	0.17968
2603.750	0.17968
2605.780	0.17974
2607.810	0.17985
2609.840	0.17973
2611.870	0.17973
2613.910	0.17966
2615.940	0.17988
2617.970	0.17993
2620.000	0.17993
2622.030	0.17988
2624.080	0.17976
2626.110	0.17989
2628.120	0.17999
2630.170	0.18000
2632.200	0.17986
2634.230	0.17984
2636.270	0.17972
2638.310	0.17992
2640.340	0.17985
2642.370	0.17986
2644.420	0.17985
2646.450	0.17990
2648.480	0.17980
2650.500	0.17980
2652.550	0.17985
2654.590	0.17970
2656.620	0.17992
2658.660	0.17974
2660.690	0.17979
2662.720	0.17966
2664.750	0.17968
2666.780	0.17959
2668.830	0.17982
2670.860	0.17964
2672.890	0.17972
2674.940	0.17969
2676.970	0.17959
2679.000	0.17958
2681.030	0.17965
2683.080	0.17982
2685.120	0.17973
2687.160	0.17979
2689.190	0.18003
2691.200	0.17986
2693.250	0.17987
2695.280	0.17973
2697.310	0.17970
2699.340	0.17973
2701.370	0.17998
2703.420	0.17979
2705.450	0.17991
2707.480	0.17985
2709.530	0.17953
2711.580	0.17950
2713.610	0.17974
2715.640	0.17948
2717.670	0.17976
2719.720	0.17943
2721.750	0.17967
2723.780	0.18001
2725.810	0.17998
2727.840	0.18021
2729.890	0.17988
2731.920	0.17994
2733.970	0.18000
2736.000	0.17985
2738.030	0.17978
2740.060	0.17971
2742.090	0.17973
2744.120	0.17965
2746.170	0.17982
2748.200	0.17976
2750.230	0.17954
2752.270	0.17947
2754.300	0.17947
2756.330	0.17969
2758.370	0.17959
2760.410	0.17974
2762.450	0.17970
2764.480	0.17982
2766.520	0.17995
2768.550	0.17990
2770.580	0.17962
2772.610	0.17970
2774.640	0.17978
2776.670	0.17986
2778.700	0.17982
2780.730	0.17966
2782.770	0.17936
2784.800	0.17966
2786.840	0.17957
2788.870	0.17963
2790.910	0.17957
2792.940	0.17963
2794.950	0.17988
2797.000	0.17969
2799.050	0.17983
2801.060	0.17976
2803.090	0.17974
2805.120	0.17979
2807.170	0.17984
2809.200	0.17981
2811.230	0.17973
2813.270	0.17983
2815.300	0.17966
2817.330	0.17954
2819.360	0.17956
2821.390	0.17954
2823.450	0.17981
2825.470	0.17955
2827.520	0.17959
2829.550	0.17973
2831.610	0.17934
2833.640	0.17969
2835.670	0.17970
2837.700	0.17972
2839.750	0.17962
2841.800	0.17958
2843.830	0.17959
2845.860	0.17977
2847.910	0.17971
2849.940	0.17972
2851.950	0.17969
2854.000	0.17955
2856.030	0.17964
2858.060	0.17962
2860.090	0.17980
2862.120	0.17945
2864.170	0.17995
2866.200	0.17967
2868.230	0.17959
2870.270	0.17972
2872.300	0.17943
2874.340	0.17949
2876.360	0.17959
2878.390	0.17949
2880.420	0.17963
2882.470	0.17951
2884.500	0.17959
2886.550	0.17952
2888.590	0.17953
2890.620	0.17960
2892.660	0.17964
2894.700	0.17972
2896.730	0.17956
2898.770	0.17954
2900.810	0.17966
2902.840	0.17973
2904.870	0.17959
2906.910	0.17964
2908.940	0.17942
2910.980	0.17957
2913.020	0.17966
2915.050	0.17969
2917.090	0.17952
2919.120	0.17955
2921.140	0.17943
2923.190	0.17951
2925.220	0.17964
2927.250	0.17965
2929.280	0.17969
2931.310	0.17956
2933.330	0.17959
2935.370	0.17951
2937.420	0.17960
2939.470	0.17970
2941.500	0.17963
2943.550	0.17948
2945.580	0.17968
2947.610	0.17977
2949.660	0.17947
2951.690	0.17970
2953.720	0.17938
2955.770	0.17956
2957.800	0.17963
2959.840	0.17933
2961.890	0.17963
2963.940	0.17946
2965.970	0.17970
2968.020	0.17932
2970.050	0.17976
2972.060	0.17974
2974.090	0.17955
2976.140	0.17955
2978.170	0.17940
2980.200	0.17968
2982.230	0.17946
2984.250	0.17957
2986.280	0.17957
2988.330	0.17971
2990.360	0.17971
2992.390	0.17973
2994.420	0.17955
2996.450	0.17973
2998.480	0.17970
3000.520	0.17973
3002.550	0.17946
3004.610	0.17949
3006.640	0.17924
3008.670	0.17924
3010.720	0.17931
3012.750	0.17917
3014.780	0.17911
3016.810	0.17914
3018.840	0.17928
3020.870	0.17916
3022.910	0.17928
3024.950	0.17964
3027.000	0.17949
3029.030	0.17942
3031.060	0.17942
3033.090	0.17960
3035.120	0.17987
3037.140	0.17989
3039.170	0.17988
3041.200	0.17988
3043.230	0.18018
3045.270	0.18052
3047.300	0.18068
3049.330	0.18079
3051.360	0.18051
3053.390	0.18069
3055.420	0.18269
3057.450	0.18715
3059.480	0.19959
3061.560	0.19890
3063.610	0.19804
3065.620	0.19880
3067.660	0.19928
3069.700	0.19964
3071.730	0.20002
3073.770	0.20019
3075.800	0.20010
3077.830	0.19972
3079.860	0.20015
3081.910	0.20041
3083.940	0.20064
3085.970	0.19989
3088.000	0.19982
3090.030	0.20028
3092.060	0.20052
3094.090	0.20044
3096.110	0.20050
3098.140	0.20102
3100.190	0.20128
3102.220	0.20060
3104.250	0.20053
3106.300	0.20026
3108.330	0.19987
3110.360	0.20009
3112.390	0.20024
3114.440	0.20006
3116.470	0.19975
3118.500	0.19966
3120.550	0.20009
3122.590	0.20067
3124.620	0.20051
3126.660	0.20013
3128.700	0.19985
3130.730	0.19987
3132.780	0.19998
3134.810	0.20008
3136.860	0.20003
3138.870	0.20001
3140.910	0.20002
3142.940	0.19982
3144.970	0.19996
3147.000	0.19988
3149.060	0.20011
3151.090	0.20042
3153.120	0.20037
3155.160	0.20012
3157.190	0.19986
3159.220	0.19986
3161.270	0.19978
3163.300	0.20003
3165.330	0.19991
3167.390	0.19974
3169.410	0.19953
3171.440	0.19937
3173.470	0.19950
3175.520	0.19952
3177.560	0.20015
3179.590	0.20008
3181.620	0.19997
3183.670	0.20006
3185.700	0.20003
3187.730	0.19990
3189.770	0.20008
3191.810	0.19990
3193.840	0.19992
3195.890	0.19992
3197.920	0.19829
3199.970	0.19541
3202.000	0.19244
3204.030	0.18910
3206.060	0.18544
3208.090	0.18151
3210.110	0.17160
3212.160	0.17319
3214.190	0.18773
3216.230	0.19983
3218.300	0.19953
3220.330	0.20063
3222.360	0.20052
3224.390	0.19972
3226.420	0.20001
3228.450	0.19954
3230.480	0.19971
3232.520	0.20015
3234.560	0.19916
3236.590	0.19832
3238.620	0.19861
3240.660	0.19861
3242.700	0.19963
3244.730	0.20008
3246.770	0.20016
3248.800	0.19955
3250.830	0.19937
3252.860	0.19984
3254.890	0.19959
3256.920	0.19991
3258.950	0.19954
3261.000	0.19951
3263.030	0.19963
3265.080	0.19922
3267.110	0.19895
3269.160	0.19985
3271.190	0.20014
3273.220	0.19975
3275.250	0.19984
3277.280	0.19926
3279.330	0.19923
3281.340	0.19925
3283.370	0.19935
3285.410	0.19947
3287.440	0.19946
3289.470	0.19925
3291.520	0.19946
3293.550	0.19973
3295.590	0.19953
3297.620	0.19933
3299.670	0.19932
3301.700	0.19930
3303.730	0.19943
3305.770	0.19938
3307.810	0.20022
3309.840	0.20027
3311.870	0.19984
3313.910	0.19965
3315.950	0.19953
3317.980	0.19932
3320.030	0.19958
3322.060	0.19963
3324.110	0.19925
3326.160	0.19869
3328.190	0.19891
3330.220	0.20099
3332.270	0.20083
3334.300	0.19991
3336.330	0.19944
3338.360	0.19931
3340.370	0.19940
3342.420	0.19936
3344.470	0.19930
3346.500	0.19910
3348.550	0.20003
3350.580	0.20006
3352.620	0.19952
3354.660	0.19954
3356.690	0.19959
3358.730	0.19960
3360.770	0.19933
3362.810	0.19968
3364.840	0.19970
3366.890	0.19966
3368.920	0.19983
3370.970	0.19962
3373.000	0.19970
3375.050	0.19972
3377.080	0.19960
3379.110	0.19958
3381.140	0.19952
3383.170	0.19963
3385.190	0.19952
3387.220	0.19965
3389.250	0.19965
3391.300	0.19962
3393.330	0.19962
3395.370	0.19969
3397.410	0.19981
3399.440	0.19978
3401.470	0.19987
3403.500	0.19950
3405.550	0.19971
3407.560	0.19970
3409.610	0.19962
3411.660	0.19969
3413.690	0.19999
3415.730	0.19971
3417.770	0.19951
3419.800	0.19968
3421.830	0.19982
3423.860	0.19966
3425.890	0.19989
3427.920	0.19972
3429.970	0.19966
3432.000	0.19950
3434.030	0.19961
3436.060	0.19966
3438.090	0.19955
3440.140	0.19963
3442.160	0.19967
3444.190	0.19958
3446.230	0.19972
3448.270	0.19975
3450.300	0.19966
3452.330	0.19965
3454.360	0.19978
3456.410	0.19958
3458.440	0.19980
3460.470	0.19971
3462.500	0.19969
3464.530	0.19962
3466.560	0.19980
3468.590	0.19968
3470.640	0.19964
3472.670	0.19967
3474.720	0.19958
3476.750	0.19965
3478.800	0.19978
3480.840	0.19959
3482.870	0.19969
3484.920	0.19959
3486.950	0.19982
3489.000	0.19952
3491.030	0.19968
3493.080	0.19995
3495.110	0.19947
3497.140	0.19977
3499.190	0.19964
3501.220	0.19974
3503.250	0.19949
3505.270	0.19967
3507.310	0.19973
3509.340	0.19953
3511.370	0.19958
3513.440	0.19966
3515.450	0.19960
3517.500	0.19949
3519.530	0.19961
3521.560	0.19950
3523.610	0.19959
3525.660	0.19952
3527.670	0.19931
3529.700	0.19963
3531.750	0.19949
3533.780	0.19947
3535.810	0.19958
3537.840	0.19952
3539.870	0.19981
3541.910	0.19937
3543.940	0.19955
3545.970	0.19955
3548.020	0.19966
3550.050	0.19969
3552.080	0.19933
3554.110	0.19950
3556.160	0.19955
3558.190	0.19947
3560.220	0.19973
3562.270	0.19943
3564.330	0.19963
3566.360	0.19962
3568.390	0.19943
3570.420	0.19937
3572.450	0.19938
3574.500	0.19948
3576.550	0.19932
3578.560	0.19956
3580.610	0.19957
3582.640	0.19962
3584.670	0.19945
3586.700	0.19959
3588.730	0.19953
3590.770	0.19942
3592.800	0.19948
3594.830	0.19946
3596.860	0.19947
3598.890	0.19959
3600.940	0.19933
3602.970	0.19949
3605.020	0.19958
3607.050	0.19956
3609.090	0.19943
3611.140	0.19963
3613.160	0.19982
3615.200	0.19949
3617.230	0.19947
3619.280	0.19932
3621.330	0.19965
3623.370	0.19938
3625.410	0.19947
3627.440	0.19970
3629.480	0.19956
3631.520	0.19961
3633.550	0.19948
3635.580	0.19968
3637.610	0.19965
3639.640	0.19963
3641.690	0.19950
3643.720	0.19950
3645.750	0.19956
3647.800	0.19955
3649.830	0.19958
3651.860	0.19958
3653.890	0.19962
3655.920	0.19961
3657.940	0.19949
3659.970	0.19961
3662.020	0.19956
3664.060	0.19976
3666.090	0.19973
3668.140	0.19964
3670.170	0.19965
3672.220	0.19952
3674.230	0.19947
3676.270	0.19962
3678.310	0.19971
3680.340	0.19962
3682.370	0.19970
3684.410	0.19964
3686.440	0.19950
3688.480	0.19969
3690.520	0.19952
3692.560	0.19964
3694.590	0.19963
3696.640	0.19970
3698.670	0.19981
3700.700	0.19951
3702.720	0.19971
3704.770	0.19962
3706.800	0.19956
3708.830	0.19953
3710.860	0.19949
3712.910	0.19938
3714.940	0.19949
3716.970	0.19954
3719.000	0.19946
3721.030	0.19942
3723.080	0.19948
3725.110	0.19953
3727.140	0.19961
3729.170	0.19954
3731.200	0.19941
3733.230	0.19952
3735.270	0.19967
3737.310	0.19967
3739.340	0.19961
3741.370	0.19954
3743.410	0.19942
3745.440	0.19961
3747.480	0.19945
3749.520	0.19932
3751.550	0.19947
3753.590	0.19957
3755.620	0.19956
3757.670	0.19948
3759.700	0.19938
3761.750	0.19955
3763.780	0.19942
3765.810	0.19937
3767.840	0.19925
3769.870	0.19951
3771.910	0.19933
3773.950	0.19946
3775.980	0.19933
3778.020	0.19945
3780.060	0.19961
3782.110	0.19944
3784.140	0.19936
3786.170	0.19945
3788.220	0.19946
3790.250	0.19923
3792.300	0.19922
3794.310	0.19945
3796.340	0.19932
3798.390	0.19955
3800.420	0.19946
3802.450	0.19952
3804.480	0.19957
3806.520	0.19955
3808.550	0.19952
3810.580	0.19974
3812.610	0.19957
3814.670	0.19948
3816.700	0.19952
3818.720	0.19945
3820.750	0.19965
3822.780	0.19932
3824.810	0.19959
3826.860	0.19953
3828.890	0.19945
3830.910	0.19938
3832.940	0.19959
3834.970	0.19955
3837.020	0.19947
3839.050	0.19944
3841.090	0.19941
3843.140	0.19933
3845.170	0.19934
3847.200	0.19931
3849.230	0.19947
3851.280	0.19958
3853.310	0.19963
3855.340	0.19955
3857.370	0.19937
3859.410	0.19952
3861.450	0.19949
3863.500	0.19937
3865.530	0.19957
3867.580	0.19943
3869.610	0.19928
3871.640	0.19932
3873.670	0.19936
3875.720	0.19964
3877.750	0.19955
3879.810	0.19942
3881.840	0.19933
3883.890	0.19930
3885.910	0.19928
3887.950	0.19941
3890.000	0.19944
3892.050	0.19936
3894.080	0.19962
3896.140	0.19932
3898.170	0.19925
3900.200	0.19942
3902.250	0.19943
3904.280	0.19941
3906.310	0.19946
3908.360	0.19942
3910.410	0.19940
3912.440	0.19935
3914.480	0.19914
3916.520	0.19927
3918.560	0.19927
3920.590	0.19914
3922.640	0.19944
3924.670	0.19936
3926.720	0.19924
3928.750	0.19938
3930.800	0.19933
3932.830	0.19891
3934.860	0.19926
3936.890	0.19920
3938.920	0.19918
3940.970	0.19907
3943.000	0.19903
3945.030	0.19905
3947.080	0.19921
3949.120	0.19911
3951.160	0.19925
3953.190	0.19908
3955.230	0.19934
3957.270	0.19911
3959.300	0.19897
3961.330	0.19936
3963.370	0.19931
3965.420	0.19919
3967.450	0.19930
3969.480	0.19923
3971.520	0.19921
3973.550	0.19923
3975.590	0.19926
3977.610	0.19925
3979.640	0.19915
3981.670	0.19919
3983.720	0.19949
3985.750	0.19925
3987.780	0.19920
3989.840	0.19914
3991.870	0.19924
3993.910	0.19937
3995.950	0.19928
3997.980	0.19914
4000.020	0.19941
4002.050	0.19902
4004.080	0.19922
4006.110	0.19931
4008.160	0.19913
4010.190	0.19933
4012.220	0.19901
4014.270	0.19907
4016.300	0.19905
4018.360	0.19917
4020.390	0.19916
4022.420	0.19918
4024.450	0.19908
4026.480	0.19935
4028.520	0.19924
4030.550	0.19912
4032.580	0.19907
4034.610	0.19931
4036.660	0.19901
4038.700	0.19899
4040.730	0.19912
4042.780	0.19926
4044.800	0.19906
4046.830	0.19921
4048.860	0.19924
4050.890	0.19894
4052.940	0.19912
4054.970	0.19910
4057.020	0.19913
4059.050	0.19895
4061.080	0.19912
4063.090	0.19915
4065.140	0.19906
4067.190	0.19926
4069.200	0.19928
4071.250	0.19933
4073.300	0.19922
4075.310	0.19925
4077.340	0.19926
4079.390	0.19902
4081.420	0.19909
4083.450	0.19893
4085.480	0.19906
4087.500	0.19924
4089.530	0.19904
4091.560	0.19891
4093.610	0.19941
4095.640	0.19911
4097.690	0.19898
4099.720	0.19919
4101.770	0.19904
4103.800	0.19904
4105.830	0.19902
4107.860	0.19910
4109.890	0.19917
4111.910	0.19887
4113.940	0.19914
4115.970	0.19905
4118.020	0.19921
4120.050	0.19922
4122.080	0.19900
4124.120	0.19906
4126.160	0.19917
4128.200	0.19904
4130.230	0.19924
4132.270	0.19906
4134.300	0.19906
4136.340	0.19904
4138.370	0.19894
4140.390	0.19906
4142.450	0.19926
4144.470	0.19922
[truncated: 20,080 more rows]
