# Supplementary material for: Operando X-ray absorption spectra and mass spectrometry data during hydrogenation of ethylene over palladium nanoparticles
Source: Data Brief. 2019 Apr 26;24:103954. doi: 10.1016/j.dib.2019.103954 (PMC6515128; doi:10.1016/j.dib.2019.103954)
Supplement: Multimedia component 2 [file mmc2.zip › muE.dat]

24149.881	0.001053	0.001040	0.000732	0.000899	0.000717	0.000856	0.000558	0.000913	0.000960	0.000875	0.000705	0.000863	0.000880	0.000980	0.000825	0.000726	0.000775	0.001076	0.000808	0.000561	0.000968	0.000790	0.000731	0.000731	0.001051	0.000692	0.000504	0.000753	0.000921	0.001057	0.000856	0.000812	0.000678	0.000776	0.000870	0.000996	0.000788
24155.013	0.001468	0.000563	0.000746	0.000647	0.000615	0.000657	0.000450	0.000670	0.000672	0.000278	0.000655	0.000675	0.000656	0.000919	0.000597	0.000623	0.000557	0.000857	0.000638	0.000713	0.000477	0.000533	0.000412	0.000412	0.000567	0.000629	0.000498	0.000773	0.000678	0.001175	0.000448	0.000486	0.000504	0.000332	0.000601	0.000651	0.000824
24159.891	-0.000077	0.000295	0.000164	0.000346	0.000262	0.000380	-0.000110	0.000031	-0.000038	0.000033	-0.000076	0.000179	-0.000013	-0.000074	0.000233	0.000326	0.000146	0.000100	-0.000121	0.000329	0.000337	0.000025	0.000273	0.000273	0.000320	0.000057	0.000270	0.000196	0.000184	0.000151	-0.000011	0.000253	0.000280	0.000239	0.000254	0.000112	0.000205
24165.027	-0.000219	0.000195	0.000036	0.000068	0.000334	0.000298	0.000329	-0.000325	0.000251	-0.000104	0.000363	0.000165	0.000218	0.000123	-0.000051	-0.000062	0.000131	0.000026	-0.000147	0.000597	-0.000268	0.000057	0.000157	0.000157	-0.000162	-0.000004	0.000122	0.000016	0.000144	0.000242	0.000273	-0.000128	-0.000121	-0.000117	-0.000070	0.000085	0.000185
24169.909	0.000656	0.000015	0.000117	0.000084	0.000098	-0.000150	0.000172	0.000100	0.000117	0.000313	0.000093	0.000187	0.000147	0.000015	0.000131	0.000016	0.000094	0.000133	0.000179	0.000157	0.000024	0.000126	0.000048	0.000048	0.000224	0.000029	0.000211	-0.000012	0.000054	-0.000090	-0.000041	0.000072	-0.000028	-0.000036	-0.000042	0.000093	-0.000174
24175.050	0.000051	0.000060	-0.000067	-0.000163	-0.000086	-0.000374	0.000039	-0.000054	-0.000052	0.000092	0.000076	0.000002	0.000011	-0.000100	-0.000036	0.000117	-0.000034	0.000032	-0.000016	-0.000002	0.000081	-0.000013	0.000077	0.000077	-0.000170	-0.000002	0.000123	0.000127	-0.000156	-0.000371	0.000015	0.000268	0.000118	0.000040	-0.000134	0.000039	-0.000019
24179.936	-0.000435	-0.000233	-0.000128	-0.000260	-0.000120	0.000070	0.000114	-0.000172	-0.000185	-0.000092	0.000037	-0.000175	-0.000115	-0.000235	-0.000311	-0.000147	-0.000126	-0.000175	0.000083	-0.000125	-0.000112	-0.000172	-0.000059	-0.000059	0.000074	-0.000053	0.000042	-0.000217	-0.000245	-0.000500	0.000106	-0.000249	0.000041	-0.000106	0.000068	-0.000009	0.000085
24185.081	0.000328	-0.000331	-0.000281	0.000012	-0.000561	-0.000295	-0.000104	-0.000210	-0.000237	-0.000139	-0.000352	-0.000443	-0.000079	-0.000120	-0.000190	-0.000159	0.000064	-0.000360	-0.000110	-0.000311	-0.000255	-0.000194	0.000059	0.000059	-0.000203	0.000205	-0.000044	-0.000134	-0.000309	-0.000290	-0.000383	-0.000253	0.000045	0.000029	-0.000195	-0.000205	-0.000018
24189.971	-0.000775	-0.000334	-0.000513	-0.000256	-0.000305	-0.000567	-0.000285	-0.000183	-0.000454	-0.000264	-0.000246	-0.000217	-0.000544	-0.000282	-0.000262	-0.000250	-0.000457	-0.000423	-0.000266	-0.000461	-0.000217	0.000050	-0.000277	-0.000277	-0.000359	-0.000275	-0.000297	-0.000447	-0.000338	-0.000274	-0.000204	-0.000192	-0.000088	-0.000058	-0.000422	-0.000193	-0.000401
24195.120	0.000070	-0.000372	-0.000147	-0.000414	-0.000515	-0.000185	-0.000530	-0.000305	-0.000218	-0.000108	-0.000317	-0.000225	-0.000478	-0.000222	-0.000197	-0.000231	-0.000179	-0.000433	-0.000230	-0.000215	-0.000128	-0.000200	-0.000330	-0.000330	-0.000377	-0.000360	-0.000324	-0.000275	-0.000171	-0.000379	-0.000145	-0.000367	-0.000197	-0.000208	-0.000165	-0.000272	-0.000301
24200.014	-0.000805	-0.000489	-0.000349	-0.000334	-0.000028	-0.000369	-0.000251	-0.000247	-0.000461	-0.000375	-0.000611	-0.000686	-0.000374	-0.000553	-0.000325	-0.000320	-0.000354	-0.000638	-0.000583	-0.000679	-0.000261	-0.000586	-0.000434	-0.000434	-0.000387	-0.000322	-0.000344	-0.000385	-0.000515	-0.000620	-0.000366	-0.000535	-0.000356	-0.000323	-0.000362	-0.000632	-0.000568
24204.910	-0.000129	-0.000318	-0.000406	-0.000685	-0.000430	-0.000265	-0.000315	-0.000218	-0.000446	-0.000383	-0.000301	-0.000342	-0.000327	-0.000684	-0.000538	-0.000523	-0.000442	-0.000468	-0.000223	-0.000626	-0.000479	-0.000339	-0.000364	-0.000364	-0.000626	-0.000455	-0.000623	-0.000523	-0.000513	-0.000514	-0.000472	-0.000242	-0.000602	-0.000379	-0.000242	-0.000676	-0.000690
24210.066	-0.000333	-0.000526	-0.000439	-0.000611	-0.000379	-0.000483	-0.000212	-0.000280	-0.000551	-0.000110	-0.000600	-0.000348	-0.000711	-0.000678	-0.000326	-0.000616	-0.000650	-0.000648	-0.000298	-0.000692	-0.000646	-0.000529	-0.000702	-0.000702	-0.000727	-0.000451	-0.000590	-0.000665	-0.000487	-0.000501	-0.000641	-0.000616	-0.000564	-0.000756	-0.000414	-0.000637	-0.000500
24214.966	-0.000900	-0.000640	-0.000293	-0.000385	-0.000377	-0.000464	-0.000390	-0.000191	-0.000362	-0.000461	-0.000288	-0.000491	-0.000237	-0.000266	-0.000394	-0.000559	-0.000161	-0.000505	-0.000193	-0.000323	-0.000346	-0.000165	-0.000459	-0.000459	-0.000505	-0.000381	-0.000291	-0.000254	-0.000166	-0.000366	-0.000457	-0.000292	-0.000406	-0.000294	-0.000321	-0.000334	-0.000391
24220.126	-0.000661	-0.000616	-0.000526	-0.000251	-0.000238	-0.000450	-0.000429	-0.000193	-0.000437	-0.000587	-0.000413	-0.000380	-0.000336	-0.000487	-0.000267	-0.000278	-0.000597	-0.000483	-0.000295	-0.000617	-0.000367	-0.000382	-0.000478	-0.000478	-0.000432	-0.000548	-0.000544	-0.000597	-0.000368	-0.000466	-0.000365	-0.000347	-0.000337	-0.000497	-0.000663	-0.000466	-0.000688
24225.030	-0.000021	-0.000269	-0.000321	-0.000484	-0.000436	-0.000658	-0.000318	-0.000620	-0.000389	-0.000276	-0.000243	-0.000492	-0.000455	-0.000187	-0.000333	-0.000048	-0.000394	-0.000108	-0.000615	-0.000217	-0.000553	-0.000333	-0.000434	-0.000434	-0.000295	-0.000362	-0.000185	-0.000126	-0.000132	-0.000242	-0.000036	-0.000281	-0.000292	-0.000176	-0.000224	-0.000477	-0.000375
24229.936	-0.000336	-0.000295	-0.000230	-0.000342	-0.000346	-0.000062	-0.000234	-0.000385	0.000032	-0.000309	-0.000302	-0.000230	-0.000233	-0.000200	-0.000227	-0.000361	-0.000219	-0.000164	-0.000194	-0.000532	-0.000251	-0.000168	-0.000160	-0.000160	-0.000013	-0.000146	-0.000402	-0.000058	-0.000356	-0.000162	-0.000252	-0.000156	-0.000418	0.000059	-0.000329	-0.000343	-0.000120
24235.103	-0.000510	-0.000067	-0.000087	-0.000378	-0.000289	-0.000017	-0.000156	-0.000012	-0.000184	-0.000203	-0.000337	-0.000232	-0.000047	-0.000076	-0.000097	-0.000392	-0.000164	-0.000110	-0.000293	-0.000108	-0.000040	-0.000267	0.000111	0.000111	-0.000167	-0.000166	-0.000336	-0.000052	-0.000411	-0.000288	-0.000099	0.000050	-0.000290	-0.000198	-0.000152	-0.000272	-0.000213
24240.013	-0.000977	-0.000091	0.000121	0.000140	-0.000169	-0.000194	-0.000243	-0.000005	-0.000134	0.000024	0.000064	-0.000083	0.000035	-0.000059	0.000011	0.000099	-0.000102	0.000066	0.000073	-0.000077	-0.000109	-0.000072	-0.000159	-0.000159	0.000117	0.000052	-0.000004	0.000017	0.000000	0.000110	0.000031	0.000090	-0.000270	0.000067	-0.000112	0.000007	0.000160
24244.925	0.000568	0.000174	0.000157	0.000428	0.000096	0.000318	0.000216	0.000175	0.000233	-0.000034	0.000209	-0.000048	0.000033	0.000444	-0.000109	0.000046	0.000047	0.000157	0.000183	0.000440	0.000196	-0.000019	0.000004	0.000004	0.000086	0.000069	0.000358	0.000117	0.000384	0.000136	0.000018	0.000045	0.000209	0.000247	-0.000013	0.000287	0.000073
24250.098	0.000587	0.000519	0.000648	0.000280	0.000557	0.000481	0.000296	-0.000052	0.000221	0.000361	0.000434	0.000326	0.000392	0.000314	0.000196	0.000361	0.000422	0.000530	0.000058	0.000552	0.000553	0.000114	0.000277	0.000277	0.000336	0.000425	0.000312	0.000413	0.000446	0.000502	0.000202	0.000456	0.000369	0.000251	0.000397	0.000505	0.000443
24255.014	-0.000249	0.000699	0.000312	0.000627	0.000651	0.000593	0.000700	0.000618	0.000762	0.000419	0.000609	0.000850	0.000760	0.000476	0.000736	0.000741	0.000601	0.000794	0.000597	0.000757	0.000745	0.000657	0.000527	0.000527	0.000594	0.000444	0.000704	0.000630	0.000428	0.000816	0.000738	0.000556	0.000707	0.000663	0.000669	0.000614	0.000703
24259.932	0.001074	0.001024	0.000753	0.001033	0.000947	0.000879	0.000702	0.000944	0.000901	0.001051	0.000842	0.001146	0.000817	0.000953	0.000934	0.000891	0.001040	0.000744	0.000967	0.000877	0.000651	0.001085	0.001180	0.001180	0.001053	0.000923	0.000838	0.000703	0.000929	0.000873	0.000785	0.000571	0.001017	0.000444	0.001000	0.001126	0.000993
24265.112	0.001160	0.000998	0.001276	0.001232	0.001497	0.001015	0.001330	0.001150	0.001351	0.001191	0.001214	0.001408	0.001292	0.001424	0.001356	0.001324	0.001244	0.001579	0.001244	0.001278	0.001183	0.001480	0.001341	0.001341	0.001622	0.001052	0.001054	0.001088	0.001311	0.001472	0.001404	0.001301	0.001639	0.001254	0.001556	0.001347	0.001308
24270.034	0.001827	0.001813	0.001604	0.001927	0.001795	0.001905	0.001765	0.001707	0.001923	0.001825	0.001822	0.001820	0.001832	0.002101	0.001699	0.001935	0.001972	0.001961	0.001671	0.001943	0.001865	0.001881	0.002312	0.002312	0.001882	0.001677	0.001650	0.001682	0.001929	0.001962	0.001798	0.001979	0.001721	0.001869	0.001889	0.002063	0.001915
24274.959	0.002117	0.002342	0.002392	0.002450	0.002352	0.002165	0.002372	0.002380	0.002209	0.002231	0.002430	0.002405	0.002402	0.002523	0.002472	0.002518	0.002299	0.002517	0.002328	0.002581	0.002404	0.002169	0.002652	0.002652	0.002115	0.002217	0.002334	0.002362	0.002145	0.002309	0.002279	0.002457	0.002493	0.002427	0.002337	0.002549	0.002524
24279.885	0.002545	0.003130	0.003153	0.003146	0.003399	0.002884	0.003066	0.002939	0.003098	0.003239	0.003040	0.003077	0.003142	0.003202	0.003275	0.003274	0.002828	0.003216	0.002729	0.002961	0.003088	0.002744	0.003079	0.003078	0.002893	0.002987	0.003104	0.003014	0.002937	0.003261	0.003366	0.003051	0.003065	0.003188	0.003131	0.003380	0.003364
24285.073	0.004055	0.004057	0.004024	0.003895	0.003952	0.003599	0.004042	0.004182	0.003924	0.003985	0.003760	0.004060	0.004018	0.004047	0.004016	0.004313	0.003984	0.004027	0.003780	0.004139	0.004139	0.003946	0.004047	0.004047	0.003638	0.003838	0.003986	0.003922	0.003725	0.004150	0.004247	0.003727	0.004122	0.003772	0.004036	0.004524	0.004142
24289.744	0.004800	0.004650	0.004849	0.004657	0.004604	0.004441	0.004600	0.004949	0.004448	0.004628	0.004692	0.004854	0.004937	0.004848	0.004826	0.004875	0.004606	0.004762	0.004503	0.004956	0.004659	0.004932	0.004825	0.004825	0.004281	0.004559	0.004734	0.004753	0.004554	0.004304	0.004736	0.004529	0.004614	0.004654	0.004894	0.005046	0.004959
24293.638	0.005894	0.005692	0.005863	0.005608	0.005903	0.005502	0.005864	0.005675	0.005852	0.005662	0.005843	0.005808	0.005765	0.005924	0.005799	0.006200	0.005474	0.005687	0.005335	0.005991	0.005628	0.005734	0.005848	0.005847	0.005716	0.005701	0.005555	0.005716	0.005571	0.005512	0.006131	0.005720	0.005925	0.005667	0.005768	0.006128	0.005990
24297.014	0.005918	0.006802	0.006658	0.006886	0.006898	0.006805	0.006795	0.007100	0.006722	0.006707	0.006603	0.007030	0.006863	0.006756	0.006926	0.006962	0.006756	0.006911	0.006210	0.006923	0.006695	0.006635	0.006765	0.006764	0.006618	0.006713	0.006588	0.006746	0.006483	0.006530	0.006817	0.006864	0.006498	0.006633	0.006795	0.006875	0.007116
24299.611	0.007497	0.007842	0.007813	0.007751	0.007506	0.007465	0.007944	0.007680	0.007524	0.007454	0.007610	0.007638	0.007841	0.007778	0.007728	0.008085	0.007422	0.007576	0.007335	0.007814	0.007667	0.007611	0.007782	0.007782	0.007710	0.007628	0.007548	0.007647	0.007267	0.007537	0.007748	0.007477	0.007689	0.007472	0.007809	0.007894	0.007938
24301.949	0.008922	0.008715	0.008601	0.008650	0.008637	0.008590	0.008669	0.008696	0.008275	0.008609	0.008623	0.008739	0.009138	0.008892	0.008965	0.008984	0.008610	0.008447	0.008354	0.008939	0.008788	0.008507	0.008833	0.008832	0.008434	0.008291	0.008629	0.008928	0.008517	0.008664	0.008770	0.008469	0.008740	0.008431	0.008541	0.008975	0.009052
24303.768	0.010901	0.009570	0.009571	0.009416	0.009434	0.009210	0.009290	0.009578	0.009325	0.009287	0.009331	0.009678	0.009655	0.009732	0.009384	0.009262	0.009235	0.009474	0.009045	0.009675	0.009491	0.009184	0.009433	0.009433	0.009428	0.009225	0.009316	0.009642	0.009317	0.009372	0.009629	0.009586	0.009514	0.009371	0.009398	0.009634	0.009341
24305.067	0.010957	0.010061	0.010321	0.010021	0.009839	0.009584	0.010123	0.010299	0.009755	0.009718	0.010107	0.010312	0.010243	0.010272	0.009985	0.010383	0.009870	0.009993	0.009864	0.010307	0.010379	0.009873	0.010042	0.010042	0.009946	0.009971	0.009983	0.009992	0.009868	0.010236	0.010182	0.009907	0.010037	0.009834	0.009891	0.010158	0.010327
24306.367	0.010568	0.010754	0.010756	0.010568	0.010848	0.010359	0.010583	0.010589	0.010329	0.010637	0.010367	0.011032	0.011087	0.010954	0.010616	0.010844	0.010591	0.010743	0.010399	0.010939	0.010693	0.010477	0.010968	0.010968	0.010779	0.010601	0.010392	0.010918	0.010591	0.010667	0.010820	0.010429	0.010618	0.010699	0.010729	0.011027	0.011026
24307.406	0.011309	0.011251	0.011253	0.010949	0.010999	0.011112	0.011192	0.011286	0.011081	0.011102	0.011350	0.011298	0.011654	0.011528	0.011338	0.011483	0.011490	0.011239	0.010684	0.011690	0.011041	0.010827	0.011496	0.011495	0.011273	0.011094	0.010978	0.011504	0.011147	0.011105	0.011405	0.011072	0.011491	0.011166	0.011227	0.011527	0.011470
24308.446	0.012014	0.011892	0.011951	0.011847	0.011668	0.011778	0.011858	0.011697	0.011718	0.011654	0.011845	0.011966	0.012221	0.012330	0.011716	0.011749	0.011957	0.011735	0.011482	0.011898	0.011906	0.011436	0.011880	0.011880	0.011796	0.011731	0.011909	0.011686	0.011789	0.011600	0.011991	0.011772	0.012192	0.011921	0.011782	0.011969	0.012317
24309.226	0.011897	0.012250	0.012252	0.012290	0.011998	0.012106	0.012243	0.012284	0.012102	0.012154	0.012087	0.012496	0.012597	0.012483	0.012387	0.012880	0.012172	0.012150	0.011803	0.012627	0.012319	0.011993	0.012642	0.012642	0.012411	0.011971	0.012126	0.012161	0.012235	0.012273	0.012581	0.012074	0.012581	0.012222	0.012371	0.012416	0.012737
24310.266	0.012025	0.012891	0.012605	0.012729	0.012494	0.012772	0.012824	0.012895	0.012768	0.012791	0.012840	0.013078	0.013334	0.013257	0.012880	0.013032	0.013100	0.013020	0.012459	0.013121	0.013069	0.012660	0.013199	0.013198	0.013135	0.012636	0.012741	0.012746	0.012848	0.013027	0.013109	0.012630	0.013224	0.012977	0.012927	0.013289	0.013152
24311.306	0.013364	0.013531	0.013333	0.013598	0.013106	0.013324	0.013404	0.013794	0.013491	0.013601	0.013622	0.013860	0.013732	0.014002	0.013660	0.013842	0.013711	0.013603	0.013399	0.013873	0.013533	0.013384	0.013698	0.013698	0.013659	0.013244	0.013615	0.013533	0.013606	0.013551	0.013753	0.013561	0.013580	0.013847	0.013310	0.013818	0.013942
24312.346	0.014318	0.014402	0.014290	0.014323	0.014004	0.014248	0.014644	0.014376	0.014415	0.013952	0.014261	0.014471	0.014951	0.014377	0.014267	0.014739	0.014150	0.014329	0.014055	0.014797	0.014455	0.014280	0.014772	0.014772	0.014526	0.013881	0.014230	0.014176	0.014162	0.014047	0.014425	0.014347	0.014568	0.014257	0.014153	0.014548	0.014501
24313.386	0.015613	0.015129	0.015218	0.014848	0.015076	0.014972	0.014938	0.015217	0.015339	0.015163	0.015043	0.015283	0.015773	0.015407	0.015448	0.015464	0.014877	0.015199	0.015082	0.015835	0.015033	0.014889	0.015271	0.015271	0.015279	0.015093	0.015248	0.015021	0.015092	0.015261	0.015356	0.015076	0.015499	0.015185	0.015340	0.015594	0.015406
24314.426	0.016112	0.015942	0.016175	0.016234	0.016003	0.015696	0.016207	0.016316	0.015862	0.015945	0.016026	0.016209	0.016256	0.016095	0.015827	0.016131	0.016063	0.016155	0.015852	0.016444	0.016157	0.015786	0.016173	0.016172	0.016147	0.015959	0.016122	0.015722	0.015936	0.015670	0.016401	0.015719	0.015912	0.016227	0.015925	0.016008	0.016310
24315.207	0.017646	0.016962	0.016793	0.016707	0.016476	0.016541	0.016477	0.016617	0.016505	0.016359	0.016383	0.017026	0.017199	0.016932	0.016440	0.016689	0.016422	0.016685	0.016087	0.016943	0.016454	0.016630	0.016820	0.016820	0.016246	0.016573	0.016396	0.016456	0.016468	0.016516	0.016791	0.016338	0.016646	0.016413	0.016658	0.017029	0.016701
24316.247	0.018100	0.017603	0.017664	0.017490	0.017691	0.017150	0.017631	0.018032	0.017716	0.017742	0.017539	0.017952	0.018390	0.017934	0.018223	0.018131	0.017781	0.017756	0.017769	0.018068	0.017778	0.017556	0.017751	0.017750	0.017860	0.017498	0.017731	0.017732	0.017514	0.017414	0.017750	0.017872	0.017950	0.017541	0.017615	0.018305	0.017922
24317.287	0.018849	0.019020	0.018851	0.018704	0.019107	0.018334	0.018814	0.018815	0.018554	0.018609	0.018895	0.019022	0.019325	0.019106	0.019003	0.019171	0.018594	0.018856	0.018568	0.019192	0.018586	0.018624	0.018882	0.018881	0.018671	0.018824	0.018835	0.018721	0.018674	0.018657	0.018854	0.018860	0.018967	0.018296	0.018631	0.018949	0.019287
24318.328	0.020161	0.020064	0.019981	0.020091	0.020236	0.019747	0.020427	0.020259	0.019967	0.020137	0.020050	0.020293	0.020687	0.020307	0.020414	0.020556	0.020211	0.020215	0.019937	0.020431	0.020340	0.020038	0.020157	0.020156	0.020342	0.020007	0.020083	0.019882	0.020008	0.020016	0.020217	0.019820	0.020099	0.019855	0.020279	0.020426	0.020565
24319.369	0.021736	0.021797	0.021542	0.021507	0.021364	0.020758	0.021409	0.021244	0.021149	0.021291	0.021234	0.021391	0.022105	0.021480	0.021595	0.021940	0.021513	0.021602	0.021277	0.021469	0.021234	0.021279	0.021346	0.021345	0.021239	0.021334	0.021102	0.021044	0.020909	0.021086	0.021378	0.021355	0.020944	0.021184	0.021093	0.021243	0.021930
24320.410	0.023416	0.023013	0.022614	0.022232	0.022924	0.022229	0.022736	0.022831	0.022820	0.022646	0.022504	0.023064	0.023466	0.022852	0.022919	0.023009	0.022470	0.022415	0.022589	0.023310	0.022702	0.022693	0.022937	0.022937	0.022681	0.022402	0.022638	0.022781	0.022963	0.022675	0.022625	0.022429	0.022880	0.022399	0.022683	0.023352	0.022950
24321.190	0.024868	0.024062	0.023749	0.023912	0.023914	0.023274	0.023752	0.023964	0.023607	0.023863	0.023464	0.024225	0.024494	0.023888	0.023906	0.024313	0.023719	0.023865	0.023509	0.024439	0.023889	0.023825	0.023958	0.023958	0.023584	0.023677	0.023690	0.023659	0.023437	0.023406	0.023734	0.023365	0.023786	0.023733	0.023531	0.023742	0.024347
24322.231	0.026428	0.025939	0.025741	0.025442	0.025445	0.024946	0.025537	0.025580	0.025507	0.025763	0.025538	0.026270	0.026762	0.026086	0.025889	0.026185	0.025538	0.025597	0.025334	0.025907	0.025787	0.025640	0.026153	0.026152	0.025744	0.025780	0.025946	0.026001	0.025778	0.025742	0.025815	0.025561	0.025981	0.025666	0.025840	0.026282	0.026259
24323.272	0.028131	0.027184	0.027475	0.027634	0.027551	0.027422	0.027437	0.027741	0.027350	0.027204	0.027641	0.027914	0.028492	0.027828	0.028160	0.028057	0.027443	0.027990	0.027216	0.028034	0.027971	0.027370	0.027974	0.027973	0.027445	0.027423	0.027252	0.027306	0.027371	0.027100	0.027638	0.027269	0.027487	0.027512	0.027430	0.027645	0.027998
24324.313	0.029498	0.029924	0.029668	0.029883	0.029628	0.029180	0.029538	0.029644	0.029165	0.029305	0.029227	0.029529	0.030307	0.029399	0.029571	0.029872	0.029521	0.029463	0.029355	0.030189	0.029439	0.028870	0.029709	0.029708	0.029490	0.029037	0.028990	0.029216	0.029108	0.029063	0.029289	0.029120	0.029366	0.029272	0.028934	0.029438	0.029564
24325.355	0.032227	0.031658	0.031689	0.031500	0.031906	0.031569	0.031810	0.032035	0.032013	0.031664	0.032334	0.032578	0.032519	0.032423	0.032328	0.032403	0.031915	0.031799	0.031209	0.032201	0.032398	0.031720	0.032593	0.032592	0.031937	0.032116	0.031937	0.031990	0.032025	0.031859	0.031802	0.032209	0.031963	0.032122	0.032105	0.031835	0.032338
24326.396	0.033612	0.034340	0.034400	0.034438	0.034270	0.034275	0.034628	0.034283	0.034459	0.033937	0.033719	0.034739	0.035439	0.034592	0.034685	0.034992	0.034337	0.034939	0.034402	0.034700	0.034554	0.034196	0.034155	0.034154	0.034471	0.034478	0.035057	0.035310	0.034568	0.034943	0.034661	0.034694	0.034301	0.034514	0.033811	0.034462	0.034077
24327.437	0.038556	0.037167	0.036910	0.037205	0.038127	0.037526	0.037933	0.037534	0.037737	0.037587	0.037831	0.038104	0.039068	0.038528	0.038188	0.038154	0.038053	0.038108	0.037340	0.038745	0.038344	0.037764	0.038188	0.038187	0.037751	0.037586	0.037831	0.037710	0.037830	0.037740	0.037606	0.037581	0.037588	0.038169	0.037786	0.038209	0.038116
24328.218	0.039298	0.039107	0.040086	0.040091	0.039003	0.039318	0.039896	0.039443	0.039442	0.039120	0.039336	0.040097	0.040493	0.039735	0.039862	0.040003	0.039331	0.040190	0.039571	0.040276	0.039761	0.039183	0.039411	0.039409	0.039400	0.039551	0.039286	0.038646	0.038938	0.039219	0.039779	0.039495	0.039615	0.039790	0.039151	0.039634	0.039773
24329.260	0.044913	0.043773	0.043487	0.043174	0.043894	0.043373	0.043660	0.043326	0.043524	0.043773	0.043850	0.043720	0.044746	0.044609	0.044368	0.044083	0.043536	0.043531	0.043249	0.044121	0.044068	0.043383	0.043875	0.043873	0.043656	0.043579	0.043615	0.043895	0.043899	0.043511	0.043730	0.043447	0.044079	0.043559	0.043759	0.044100	0.043956
24330.302	0.049295	0.047318	0.048124	0.047923	0.047609	0.047744	0.048599	0.048099	0.047951	0.047652	0.048248	0.048376	0.049055	0.048573	0.048531	0.048679	0.048315	0.048309	0.047897	0.048338	0.048317	0.047813	0.048281	0.048279	0.047625	0.047809	0.047713	0.047359	0.047277	0.047515	0.047653	0.047227	0.047653	0.048104	0.047447	0.048364	0.047823
24331.343	0.053035	0.053882	0.053249	0.053276	0.053104	0.052517	0.052679	0.052642	0.052665	0.054142	0.053594	0.053147	0.054215	0.053533	0.053266	0.053619	0.053381	0.052972	0.052830	0.053356	0.053255	0.052702	0.053664	0.053662	0.054150	0.054394	0.054029	0.054163	0.053620	0.054482	0.053820	0.053883	0.054157	0.053739	0.054066	0.053261	0.053876
24332.385	0.060832	0.058348	0.058662	0.060640	0.060121	0.060333	0.060457	0.060084	0.059445	0.059484	0.059571	0.060298	0.061358	0.060516	0.060753	0.061225	0.060804	0.060451	0.060415	0.060894	0.060716	0.060061	0.060139	0.060137	0.059899	0.059371	0.058876	0.058405	0.058840	0.059320	0.058663	0.059245	0.059512	0.059632	0.059306	0.059365	0.060302
24333.427	0.067329	0.067729	0.067007	0.066883	0.066449	0.066168	0.066544	0.066349	0.066628	0.066231	0.066151	0.066618	0.067765	0.067099	0.066377	0.066710	0.067337	0.066694	0.066232	0.066915	0.066142	0.065754	0.066442	0.066439	0.066854	0.066157	0.066055	0.065784	0.065960	0.066574	0.065377	0.066017	0.065758	0.065899	0.066212	0.066159	0.066441
24334.209	0.070952	0.071768	0.071132	0.071638	0.071977	0.072641	0.072578	0.072102	0.071864	0.072726	0.071990	0.072972	0.074236	0.072208	0.072781	0.072544	0.069822	0.072856	0.071656	0.072655	0.072863	0.072027	0.072145	0.072143	0.073240	0.071915	0.072374	0.072045	0.072164	0.072827	0.072094	0.072966	0.070658	0.071424	0.070739	0.071491	0.071146
24335.250	0.086617	0.081696	0.083041	0.084232	0.084222	0.085108	0.085748	0.085283	0.085332	0.084234	0.084224	0.085947	0.086538	0.086793	0.085713	0.085311	0.085521	0.085908	0.083860	0.085432	0.085429	0.084068	0.084968	0.084965	0.085909	0.083989	0.084590	0.084202	0.084121	0.084108	0.083669	0.083709	0.084573	0.086761	0.085346	0.084779	0.084762
24336.293	0.102340	0.095994	0.097278	0.099412	0.097386	0.098351	0.098745	0.100817	0.102331	0.101880	0.102197	0.103052	0.103716	0.101720	0.102515	0.099569	0.096307	0.098300	0.097574	0.098182	0.101579	0.101106	0.099630	0.099626	0.101621	0.100201	0.100232	0.101282	0.100568	0.100191	0.101715	0.099660	0.101333	0.102586	0.100614	0.101630	0.101541
24337.335	0.119815	0.112592	0.118931	0.119075	0.120373	0.119518	0.118939	0.117987	0.117120	0.118723	0.118104	0.119699	0.120497	0.118982	0.119460	0.119848	0.118874	0.120000	0.119784	0.120951	0.118704	0.118546	0.118140	0.118136	0.116959	0.116643	0.114463	0.114360	0.115605	0.115670	0.116540	0.115293	0.116685	0.118841	0.115451	0.117820	0.116824
24338.377	0.136837	0.137384	0.137164	0.136325	0.134168	0.133823	0.134546	0.135473	0.136588	0.136800	0.134269	0.137263	0.136428	0.137327	0.136147	0.136600	0.134258	0.135351	0.136150	0.139828	0.135199	0.134693	0.137225	0.137220	0.137294	0.135757	0.132898	0.134059	0.132830	0.135233	0.133234	0.134956	0.136604	0.136158	0.135029	0.136423	0.134983
24339.420	0.167614	0.158928	0.159105	0.158890	0.160889	0.162771	0.164031	0.165212	0.165356	0.165144	0.164411	0.167220	0.165964	0.167289	0.163209	0.165796	0.164815	0.164923	0.163150	0.165117	0.163536	0.162616	0.164871	0.164865	0.166212	0.163693	0.159391	0.160263	0.159295	0.161727	0.160197	0.162933	0.164251	0.162833	0.162394	0.163044	0.162776
24340.201	0.176016	0.180447	0.178837	0.181892	0.180061	0.178574	0.178668	0.178713	0.174209	0.173904	0.174870	0.177159	0.178443	0.175872	0.178928	0.178425	0.180433	0.179705	0.179295	0.183941	0.180037	0.177936	0.174308	0.174302	0.179776	0.172526	0.178693	0.176483	0.177158	0.177700	0.178737	0.171206	0.173172	0.181016	0.181546	0.181393	0.181083
24341.244	0.221667	0.209494	0.207734	0.210578	0.212899	0.215992	0.219795	0.224579	0.224074	0.224189	0.223264	0.227281	0.225241	0.220898	0.219489	0.218343	0.221910	0.223901	0.218155	0.223117	0.222913	0.222718	0.222118	0.222110	0.222849	0.222157	0.219062	0.215640	0.217326	0.215467	0.218069	0.221309	0.222708	0.220262	0.223134	0.221605	0.223858
24342.287	0.246334	0.249955	0.249450	0.253517	0.249673	0.249160	0.248592	0.247431	0.247302	0.247313	0.247551	0.249608	0.251120	0.246618	0.249475	0.247080	0.245598	0.248647	0.248035	0.251985	0.253889	0.247826	0.247006	0.246997	0.250246	0.243340	0.243742	0.239455	0.242525	0.242162	0.243882	0.243993	0.246218	0.248573	0.249091	0.247881	0.248516
24343.329	0.279672	0.278657	0.277973	0.282490	0.279036	0.279543	0.282607	0.282077	0.283992	0.283257	0.284809	0.286994	0.285787	0.279998	0.281840	0.280891	0.278540	0.281293	0.276175	0.280395	0.280994	0.284681	0.283700	0.283689	0.282237	0.278517	0.278843	0.286095	0.279037	0.282920	0.283933	0.274761	0.276566	0.281590	0.280537	0.278179	0.281773
24344.372	0.324148	0.313426	0.316125	0.321607	0.324742	0.325057	0.330329	0.324643	0.326968	0.327863	0.329857	0.331766	0.327964	0.324711	0.322458	0.323791	0.324644	0.325518	0.324729	0.326614	0.324243	0.323920	0.326684	0.326672	0.330331	0.321654	0.320997	0.317192	0.320213	0.320313	0.323667	0.323167	0.326191	0.326147	0.324309	0.329035	0.324918
24345.415	0.373751	0.363455	0.366594	0.364641	0.362408	0.366093	0.362019	0.362248	0.374261	0.368898	0.371811	0.374258	0.368231	0.373647	0.364874	0.369312	0.367204	0.362092	0.360847	0.363514	0.364324	0.366694	0.373061	0.373047	0.372069	0.368698	0.367212	0.367166	0.366843	0.368758	0.372141	0.366057	0.368620	0.367563	0.367288	0.369724	0.370181
24346.198	0.391535	0.394152	0.392282	0.392510	0.395614	0.403424	0.405342	0.404782	0.390259	0.404154	0.396568	0.408357	0.406535	0.390878	0.401836	0.406491	0.404686	0.401269	0.399155	0.404670	0.399254	0.402362	0.393437	0.393423	0.404895	0.400065	0.394122	0.398236	0.396184	0.394912	0.386990	0.398787	0.402717	0.395846	0.400235	0.399558	0.400971
24347.241	0.446948	0.455253	0.456634	0.457691	0.449221	0.453161	0.444978	0.445902	0.441642	0.443064	0.439047	0.444452	0.445725	0.446783	0.447347	0.445501	0.449275	0.449602	0.445463	0.446731	0.447054	0.446148	0.438969	0.438954	0.438175	0.435725	0.434211	0.436932	0.436692	0.437146	0.436893	0.433060	0.436988	0.434493	0.436484	0.434923	0.436410
24348.284	0.499207	0.492684	0.489495	0.487788	0.488784	0.497050	0.492651	0.497923	0.500245	0.499111	0.497350	0.501335	0.509437	0.498772	0.495819	0.496690	0.494062	0.495482	0.491904	0.490786	0.487256	0.492337	0.498156	0.498174	0.495431	0.502838	0.499361	0.498912	0.499904	0.500838	0.496403	0.496180	0.501643	0.494003	0.494371	0.494778	0.493155
24349.327	0.551139	0.540368	0.544266	0.554531	0.553383	0.554678	0.543393	0.545863	0.540680	0.540047	0.540168	0.545976	0.557192	0.550598	0.558314	0.548862	0.548761	0.550128	0.545456	0.549871	0.545896	0.540079	0.537171	0.537187	0.532924	0.539245	0.534431	0.535202	0.535591	0.533662	0.532056	0.530862	0.532504	0.529261	0.529225	0.531062	0.530488
24350.371	0.607402	0.599556	0.598453	0.597001	0.590029	0.603471	0.596134	0.598961	0.599889	0.597282	0.595122	0.598765	0.610480	0.608253	0.607519	0.608703	0.604184	0.601834	0.593796	0.604193	0.593389	0.595558	0.599980	0.599994	0.596526	0.606586	0.609043	0.604119	0.605710	0.606476	0.600095	0.601856	0.597257	0.598198	0.595255	0.594092	0.595760
24351.414	0.655310	0.654229	0.658011	0.662459	0.658523	0.656500	0.645901	0.648408	0.643162	0.641613	0.643219	0.647219	0.660998	0.655935	0.661969	0.659269	0.657802	0.651867	0.649595	0.653088	0.649181	0.641966	0.639840	0.639853	0.633877	0.646416	0.643654	0.640402	0.643735	0.637636	0.638302	0.634892	0.635858	0.634802	0.634789	0.635145	0.632625
24352.197	0.678103	0.690094	0.677087	0.677040	0.673025	0.676321	0.673057	0.668322	0.664829	0.661735	0.658404	0.665269	0.679721	0.677948	0.676356	0.681633	0.681651	0.681209	0.668643	0.667340	0.663654	0.666602	0.653418	0.653430	0.656301	0.663803	0.673344	0.674424	0.672083	0.675119	0.667826	0.661466	0.654539	0.652349	0.648488	0.652218	0.661841
24353.240	0.747456	0.733694	0.732541	0.736473	0.736438	0.739806	0.734582	0.735387	0.732502	0.734132	0.733698	0.734467	0.747369	0.747097	0.746268	0.746106	0.747568	0.739700	0.732719	0.735085	0.734198	0.729639	0.726302	0.726312	0.724013	0.742591	0.737549	0.736372	0.736136	0.732719	0.734431	0.727029	0.726449	0.725191	0.722695	0.723965	0.720918
24354.284	0.777511	0.782179	0.787410	0.783576	0.778088	0.778275	0.772175	0.768807	0.765161	0.761217	0.759661	0.760827	0.781576	0.777573	0.781603	0.778769	0.778144	0.779440	0.767402	0.771075	0.762087	0.764142	0.772544	0.772552	0.760393	0.780135	0.787527	0.785375	0.783664	0.783591	0.773661	0.769613	0.764037	0.750981	0.754475	0.754446	0.760994
24355.328	0.832893	0.819632	0.818913	0.814894	0.826159	0.826758	0.819926	0.818080	0.820338	0.816987	0.813975	0.816901	0.835324	0.831981	0.833357	0.831125	0.829554	0.823820	0.820640	0.815728	0.816604	0.813558	0.806753	0.806760	0.809436	0.823342	0.822122	0.823464	0.819113	0.814991	0.816647	0.811294	0.809567	0.807163	0.807406	0.809950	0.805423
24356.372	0.851642	0.860494	0.859588	0.860373	0.855532	0.852536	0.849455	0.846376	0.840510	0.841151	0.836916	0.838506	0.855358	0.851654	0.857095	0.855059	0.855913	0.853525	0.846889	0.847508	0.843910	0.839941	0.835021	0.835027	0.831655	0.848748	0.847392	0.845893	0.846147	0.845399	0.841120	0.835975	0.837324	0.830102	0.832189	0.830999	0.830266
24357.415	0.885298	0.882915	0.882186	0.878469	0.877725	0.878287	0.871189	0.873983	0.879976	0.873594	0.874906	0.872994	0.889692	0.885052	0.888312	0.884449	0.882131	0.876258	0.870307	0.871374	0.870321	0.869609	0.873368	0.873372	0.869699	0.884645	0.882476	0.885644	0.882675	0.881391	0.876900	0.874133	0.875108	0.868689	0.869209	0.869596	0.866862
24358.198	0.892145	0.894415	0.892275	0.896097	0.891851	0.893558	0.892371	0.891504	0.886650	0.888732	0.882435	0.887878	0.895562	0.891780	0.901393	0.900418	0.898049	0.895663	0.891793	0.891883	0.891206	0.889027	0.887655	0.887659	0.884800	0.891438	0.895503	0.892006	0.894713	0.892457	0.889471	0.888302	0.883995	0.882502	0.881098	0.880196	0.880343
24359.243	0.913090	0.916568	0.915401	0.915353	0.913965	0.914666	0.910262	0.913316	0.913618	0.911188	0.910606	0.911407	0.919345	0.914169	0.917188	0.917399	0.914811	0.913004	0.908635	0.911402	0.909968	0.909883	0.910395	0.910398	0.908832	0.916722	0.915603	0.916568	0.916311	0.916085	0.913584	0.913330	0.912414	0.909220	0.908943	0.908686	0.908391
24360.287	0.919382	0.923083	0.923151	0.923471	0.923340	0.923230	0.922163	0.921781	0.921207	0.920958	0.920097	0.920902	0.923993	0.920205	0.923834	0.923751	0.923823	0.922897	0.919501	0.921951	0.921810	0.920821	0.920507	0.920510	0.920277	0.923580	0.923656	0.923516	0.923279	0.922707	0.922819	0.921388	0.920471	0.919596	0.919429	0.919596	0.920200
24361.331	0.927745	0.926844	0.926932	0.926448	0.926695	0.926697	0.926287	0.926194	0.926655	0.926411	0.926410	0.926706	0.927149	0.923038	0.926794	0.926499	0.926420	0.926170	0.923259	0.926318	0.926514	0.926813	0.926692	0.926695	0.927504	0.927774	0.927701	0.927732	0.927854	0.927774	0.927540	0.927886	0.926790	0.926738	0.926251	0.926769	0.927203
24362.376	0.925645	0.926947	0.927188	0.926358	0.926741	0.926486	0.926886	0.927209	0.927694	0.927270	0.927919	0.927678	0.926359	0.922399	0.925692	0.926127	0.925942	0.926236	0.924100	0.926825	0.927492	0.927977	0.928370	0.928372	0.929833	0.928204	0.927842	0.928418	0.928355	0.928483	0.928691	0.929138	0.929165	0.929275	0.929254	0.929483	0.930200
24363.420	0.923315	0.923617	0.923506	0.923314	0.923646	0.923467	0.924236	0.925115	0.925344	0.925205	0.925415	0.925994	0.923545	0.919393	0.922827	0.923323	0.923524	0.923874	0.921964	0.924832	0.925668	0.926090	0.925729	0.925732	0.927561	0.925467	0.924734	0.925075	0.925151	0.925890	0.926362	0.927193	0.927474	0.927999	0.928466	0.928334	0.928173
24364.203	0.919055	0.921004	0.922286	0.922624	0.923039	0.922990	0.923431	0.923353	0.922233	0.921695	0.922826	0.921823	0.919374	0.915867	0.919252	0.919450	0.919818	0.920778	0.919679	0.923997	0.921750	0.922521	0.923797	0.923800	0.926244	0.923405	0.922972	0.923301	0.922952	0.923990	0.923802	0.925051	0.924730	0.925399	0.925668	0.925447	0.926636
24365.248	0.914754	0.915381	0.915082	0.914752	0.915467	0.914862	0.916700	0.917115	0.917490	0.918227	0.918749	0.918514	0.915176	0.911510	0.914420	0.914518	0.914864	0.914879	0.913562	0.916752	0.917514	0.918405	0.919415	0.919418	0.921864	0.918756	0.918685	0.919384	0.919019	0.919967	0.919838	0.921186	0.921066	0.921344	0.921632	0.921669	0.922750
24366.293	0.911232	0.911006	0.911577	0.912450	0.911958	0.911807	0.913252	0.913881	0.914046	0.913606	0.914327	0.914295	0.911443	0.907907	0.910083	0.910572	0.911315	0.912053	0.910318	0.914240	0.914034	0.914615	0.916064	0.916067	0.917774	0.914023	0.914208	0.914502	0.914409	0.914926	0.915723	0.916081	0.916507	0.918963	0.918688	0.917507	0.919453
24367.338	0.907480	0.908367	0.908221	0.908445	0.908152	0.908203	0.908510	0.908678	0.909330	0.909064	0.909477	0.909660	0.907131	0.903290	0.906595	0.906637	0.907107	0.906718	0.905523	0.908486	0.908977	0.909751	0.910805	0.910808	0.913288	0.910626	0.910864	0.911197	0.910860	0.911399	0.911888	0.912215	0.912367	0.912516	0.912816	0.913492	0.913537
24368.383	0.904797	0.905679	0.905726	0.905896	0.905762	0.905658	0.905749	0.905867	0.905517	0.905176	0.905166	0.905383	0.905593	0.902144	0.905155	0.905371	0.905244	0.905382	0.903100	0.905666	0.905835	0.906280	0.906043	0.906046	0.908169	0.908179	0.908274	0.908660	0.908598	0.908283	0.908371	0.908887	0.908367	0.908661	0.909023	0.908691	0.908879
24369.428	0.905911	0.906455	0.906557	0.906314	0.905934	0.905696	0.905035	0.905068	0.904612	0.903831	0.904100	0.903777	0.907150	0.903509	0.906320	0.906251	0.905849	0.905075	0.902588	0.904558	0.904186	0.904031	0.904704	0.904707	0.906265	0.909028	0.909141	0.909194	0.908961	0.908486	0.908041	0.907857	0.907467	0.907045	0.906814	0.906962	0.907013
24370.211	0.908263	0.909481	0.909603	0.908415	0.907517	0.907101	0.905707	0.905275	0.904920	0.904194	0.904040	0.903763	0.909079	0.905266	0.908489	0.908294	0.907130	0.906232	0.903713	0.905221	0.904638	0.904079	0.904846	0.904849	0.906220	0.910585	0.910863	0.910581	0.910436	0.909644	0.908901	0.908084	0.907384	0.907039	0.906579	0.906389	0.906632
24371.256	0.915315	0.914283	0.913831	0.913540	0.911685	0.910997	0.908751	0.909437	0.908309	0.906580	0.906598	0.905698	0.915541	0.911712	0.914683	0.914592	0.913913	0.911046	0.906779	0.908905	0.906946	0.906841	0.906890	0.906893	0.907494	0.916473	0.916795	0.916480	0.915914	0.914948	0.912942	0.911421	0.909886	0.909188	0.908152	0.908061	0.908285
24372.302	0.921926	0.920351	0.921536	0.921423	0.919329	0.919521	0.915408	0.914849	0.913780	0.910987	0.910748	0.910805	0.922051	0.919796	0.922157	0.922160	0.920313	0.918285	0.914323	0.913968	0.913592	0.911111	0.909910	0.909913	0.911159	0.922128	0.922534	0.922792	0.922015	0.921375	0.918249	0.916015	0.914100	0.912647	0.912047	0.911164	0.911099
24373.347	0.938098	0.933571	0.932345	0.930762	0.928592	0.927370	0.924240	0.924568	0.922871	0.921881	0.919826	0.919626	0.936968	0.932270	0.935576	0.935327	0.932940	0.930074	0.923509	0.924640	0.922156	0.920587	0.920430	0.920432	0.919287	0.935308	0.935676	0.935474	0.935164	0.932490	0.930515	0.926717	0.924795	0.922243	0.921090	0.920835	0.920072
24374.393	0.945812	0.946089	0.947310	0.943972	0.942850	0.942537	0.935701	0.933767	0.932187	0.929720	0.928047	0.928797	0.946428	0.942288	0.947102	0.945799	0.943724	0.941305	0.935335	0.935099	0.932099	0.929324	0.927901	0.927904	0.927588	0.943611	0.944062	0.943996	0.942632	0.941067	0.938559	0.934659	0.931817	0.929501	0.927854	0.927387	0.926376
24375.438	0.957423	0.958327	0.959011	0.955948	0.953525	0.951800	0.945499	0.944501	0.941406	0.939154	0.937875	0.937278	0.957667	0.953226	0.956475	0.955920	0.954235	0.951745	0.945614	0.945197	0.940725	0.939110	0.938006	0.938008	0.938050	0.958371	0.959071	0.960027	0.958405	0.955698	0.951886	0.948821	0.944935	0.942778	0.938236	0.942224	0.937434
24376.222	0.960986	0.967064	0.964941	0.962467	0.958877	0.955919	0.953037	0.956879	0.954290	0.952598	0.950558	0.948972	0.961338	0.966457	0.969247	0.968334	0.966744	0.955604	0.956849	0.948948	0.953159	0.950440	0.951590	0.951591	0.949085	0.967031	0.967369	0.967408	0.966292	0.963877	0.961492	0.957054	0.954384	0.951927	0.950182	0.945806	0.947955
24377.268	0.987613	0.979322	0.983501	0.981022	0.978326	0.977303	0.971565	0.970834	0.969203	0.963855	0.965474	0.963703	0.987525	0.980495	0.983021	0.982302	0.981188	0.976757	0.971342	0.971284	0.967161	0.964072	0.966629	0.966630	0.966479	0.983072	0.984608	0.984285	0.984165	0.982001	0.978525	0.973350	0.968747	0.968142	0.964180	0.967837	0.965140
24378.314	0.994264	0.993434	0.992758	0.993730	0.991240	0.991774	0.987358	0.986603	0.984595	0.981914	0.979545	0.979513	0.995342	0.993703	0.997034	0.996077	0.994373	0.992138	0.985999	0.985610	0.983829	0.980525	0.978599	0.978600	0.977675	0.993698	0.994674	0.993162	0.993615	0.991313	0.988345	0.985243	0.981812	0.981295	0.978215	0.978203	0.977547
24379.359	1.003042	1.005110	1.005171	1.004305	1.001658	1.000714	0.997801	0.997005	0.994894	0.992160	0.992485	0.991349	1.003553	1.001011	1.004924	1.003992	1.003029	1.001019	0.996125	0.995992	0.993964	0.992692	0.991584	0.991584	0.989088	1.002258	1.002994	1.002439	1.002028	1.001214	0.997922	0.995033	0.993374	0.991318	0.989485	0.988765	0.989376
24380.406	1.011353	1.011738	1.011401	1.010702	1.009640	1.009240	1.006909	1.007648	1.008232	1.005334	1.005534	1.004547	1.011471	1.009270	1.011959	1.012193	1.011431	1.010024	1.004720	1.006990	1.007153	1.006375	1.004953	1.004952	1.003371	1.011372	1.011115	1.011013	1.011137	1.010922	1.009092	1.008048	1.005927	1.004719	1.004559	1.003702	1.004459
24381.190	1.014549	1.014401	1.014397	1.014483	1.014347	1.014003	1.013783	1.013180	1.011694	1.012172	1.010857	1.012163	1.014465	1.011390	1.015001	1.014702	1.014774	1.014570	1.011016	1.012746	1.012677	1.010285	1.011876	1.011875	1.010489	1.013706	1.014711	1.014406	1.014367	1.014061	1.013197	1.010481	1.011705	1.010723	1.010343	1.009473	1.008003
24382.236	1.015710	1.016180	1.016269	1.016721	1.017247	1.017162	1.019118	1.019268	1.020780	1.020701	1.021281	1.021005	1.015256	1.011535	1.015478	1.016079	1.016264	1.017196	1.015920	1.019697	1.020712	1.021859	1.021621	1.021621	1.020695	1.015173	1.015296	1.015607	1.015890	1.016547	1.017227	1.018713	1.019141	1.019735	1.020170	1.020019	1.020754
24383.282	1.011996	1.014258	1.013012	1.013789	1.015609	1.015652	1.020072	1.020520	1.022380	1.023380	1.024411	1.024334	1.012814	1.009549	1.013035	1.013662	1.014498	1.016250	1.015844	1.021027	1.022802	1.023915	1.024461	1.024460	1.023788	1.013668	1.013131	1.013945	1.014131	1.015441	1.017420	1.019754	1.021285	1.022179	1.022855	1.023429	1.024069
24384.329	1.007326	1.007167	1.008430	1.010353	1.012465	1.012331	1.018078	1.018198	1.021623	1.023103	1.024684	1.024872	1.007689	1.003849	1.008214	1.008466	1.011151	1.012715	1.013392	1.019028	1.022093	1.024382	1.024856	1.024855	1.024772	1.007154	1.007814	1.007276	1.008592	1.010066	1.015596	1.018073	1.020529	1.022223	1.023537	1.023989	1.025399
24385.375	0.998250	1.001027	1.000562	1.002135	1.004800	1.005161	1.012278	1.012861	1.015797	1.019003	1.020554	1.021115	0.998094	0.994746	0.998108	0.999216	1.000590	1.005091	1.007287	1.013411	1.016965	1.020432	1.021815	1.021814	1.020969	0.999551	0.998903	0.999758	1.000450	1.003667	1.005973	1.011678	1.015186	1.017304	1.019530	1.020413	1.022376
24386.421	0.986917	0.989053	0.989624	0.991742	0.995707	0.995413	1.004433	1.002552	1.005888	1.011401	1.012501	1.014543	0.986251	0.981778	0.984081	0.990335	0.990600	0.994507	0.998337	1.002094	1.006573	1.010806	1.012563	1.012563	1.012741	0.986369	0.985076	0.986177	0.987220	0.990596	0.995220	1.001249	1.005140	1.007941	1.011008	1.010757	1.012795
24387.206	0.978462	0.983690	0.981331	0.984978	0.984428	0.991920	0.993897	0.996067	0.999887	1.002721	1.005691	1.004682	0.978690	0.973323	0.977291	0.978327	0.981266	0.983523	0.988288	0.999516	1.003567	1.004432	1.007001	1.007000	1.007062	0.980389	0.978232	0.980732	0.981139	0.984657	0.989842	0.996082	0.999808	1.003033	1.005888	1.008362	1.008581
24388.253	0.969989	0.966141	0.966356	0.968900	0.974343	0.974852	0.984113	0.986306	0.989544	0.993515	0.994767	0.994461	0.969165	0.963939	0.968029	0.969202	0.971919	0.974973	0.978977	0.984805	0.990491	0.995075	0.996737	0.996737	0.998064	0.969626	0.967467	0.970371	0.970252	0.973888	0.978642	0.984423	0.988109	0.991126	0.995213	0.996259	0.997596
24389.300	0.954923	0.958084	0.958538	0.960894	0.963201	0.965102	0.971449	0.974180	0.975179	0.979091	0.983389	0.982024	0.955631	0.953421	0.956692	0.955904	0.960308	0.964244	0.967502	0.975560	0.979582	0.981490	0.980995	0.980995	0.981512	0.956346	0.955092	0.956631	0.956601	0.960928	0.964732	0.970794	0.974163	0.977649	0.981808	0.984044	0.984037
24390.346	0.944390	0.947727	0.947742	0.948585	0.951717	0.952565	0.959233	0.960260	0.962189	0.965102	0.968246	0.968994	0.945552	0.941886	0.945985	0.946655	0.948288	0.951860	0.954347	0.960819	0.965507	0.968892	0.968975	0.968976	0.970678	0.945907	0.946097	0.946377	0.947153	0.945491	0.954819	0.958257	0.962084	0.964673	0.967253	0.969593	0.967372
24391.393	0.934922	0.937594	0.937578	0.939687	0.942185	0.940092	0.945250	0.944907	0.945320	0.950509	0.951641	0.952351	0.934968	0.930619	0.934232	0.934495	0.936270	0.938410	0.939934	0.946826	0.948845	0.951960	0.953930	0.953931	0.951799	0.934836	0.933868	0.935246	0.935689	0.938161	0.940765	0.945285	0.947399	0.949519	0.952436	0.953771	0.955402
24392.440	0.929016	0.928596	0.928784	0.929641	0.931900	0.932543	0.937164	0.937833	0.937648	0.942089	0.943140	0.943020	0.929624	0.926301	0.929050	0.929789	0.930296	0.931593	0.932814	0.938695	0.940286	0.943187	0.944586	0.944588	0.945276	0.929258	0.929036	0.929579	0.930154	0.932449	0.934634	0.938159	0.940338	0.942085	0.943495	0.944816	0.946431
24393.226	0.927692	0.925447	0.926396	0.927220	0.928807	0.928701	0.932481	0.932589	0.933123	0.936690	0.938099	0.937184	0.927388	0.923288	0.925556	0.926583	0.927264	0.927987	0.928641	0.933441	0.935578	0.937449	0.939791	0.939793	0.938784	0.925933	0.925881	0.926103	0.926109	0.927721	0.929823	0.933338	0.935033	0.937072	0.938614	0.936712	0.938782
24393.749	0.926717	0.924250	0.924825	0.926005	0.927120	0.927408	0.930616	0.931138	0.931496	0.934129	0.934944	0.935124	0.925767	0.922225	0.924319	0.925437	0.925903	0.926703	0.927272	0.931407	0.932783	0.935193	0.935122	0.935124	0.935867	0.924457	0.924750	0.924416	0.925274	0.926155	0.927392	0.929946	0.932780	0.932473	0.935881	0.933376	0.936529
24394.796	0.921953	0.921645	0.921512	0.921300	0.920930	0.920989	0.921884	0.921678	0.921957	0.921398	0.922594	0.922238	0.921553	0.918363	0.920680	0.920767	0.921281	0.920554	0.919283	0.922141	0.922681	0.923306	0.923884	0.923887	0.922906	0.920171	0.920156	0.920413	0.920044	0.920692	0.921021	0.921861	0.921776	0.922423	0.923554	0.923911	0.924566
24395.582	0.920729	0.921267	0.921069	0.920660	0.921030	0.920732	0.920351	0.920786	0.921045	0.920301	0.921412	0.921498	0.921258	0.918688	0.921101	0.921150	0.920967	0.920312	0.918736	0.920428	0.920824	0.921624	0.921079	0.921082	0.921839	0.919944	0.919916	0.919726	0.919611	0.919145	0.920605	0.918739	0.920561	0.918290	0.918072	0.918249	0.918296
24396.629	0.922593	0.921669	0.921537	0.921139	0.920242	0.919871	0.918084	0.917555	0.916970	0.915871	0.915741	0.915628	0.922216	0.919748	0.921698	0.921557	0.920798	0.919754	0.916512	0.917695	0.916728	0.916325	0.915835	0.915838	0.914921	0.920464	0.920476	0.920633	0.920198	0.919300	0.918111	0.917279	0.916054	0.915409	0.915476	0.915447	0.915489
24397.415	0.923194	0.923317	0.923077	0.922826	0.921005	0.920494	0.918217	0.917994	0.917071	0.915889	0.915718	0.915487	0.923351	0.920594	0.922880	0.922578	0.921788	0.920319	0.917187	0.917922	0.916466	0.916119	0.915612	0.915615	0.914792	0.921187	0.921439	0.921643	0.921002	0.920018	0.918839	0.917155	0.916289	0.915633	0.914965	0.914217	0.914745
24398.462	0.926310	0.926378	0.925740	0.924933	0.923177	0.922811	0.919476	0.919500	0.918291	0.916524	0.915614	0.915648	0.926411	0.923800	0.926245	0.925737	0.924829	0.923092	0.918913	0.919254	0.917436	0.916488	0.916083	0.916086	0.914735	0.925100	0.925678	0.925028	0.924711	0.923409	0.921340	0.918712	0.916972	0.915699	0.914669	0.914451	0.914418
24399.510	0.930390	0.929466	0.929461	0.929332	0.927296	0.926849	0.923000	0.922635	0.921060	0.919117	0.917978	0.918054	0.930526	0.927917	0.930274	0.929815	0.928771	0.926770	0.922129	0.922118	0.920445	0.918728	0.918186	0.918189	0.916360	0.927919	0.928534	0.928565	0.928247	0.926033	0.924298	0.921426	0.919277	0.918247	0.916985	0.916579	0.916222
24400.296	0.932010	0.933307	0.932678	0.931377	0.929176	0.928155	0.924649	0.923748	0.922322	0.920080	0.920912	0.919157	0.931991	0.930245	0.932627	0.931526	0.930444	0.928356	0.924757	0.923472	0.921638	0.921178	0.921294	0.921296	0.919494	0.932137	0.932806	0.932666	0.932375	0.930264	0.927936	0.925473	0.923463	0.921739	0.920260	0.919388	0.919578
24401.343	0.938876	0.937197	0.938419	0.937563	0.935457	0.935538	0.931197	0.930550	0.928771	0.927138	0.926492	0.926109	0.938673	0.936858	0.939266	0.938780	0.937739	0.935429	0.930740	0.930672	0.928379	0.926689	0.925794	0.925797	0.924273	0.936601	0.937231	0.936778	0.936112	0.934413	0.932389	0.929481	0.927202	0.925472	0.924396	0.923647	0.923483
24402.391	0.942153	0.943421	0.943081	0.941973	0.939569	0.938722	0.934944	0.933784	0.932288	0.930392	0.928844	0.929765	0.942165	0.940170	0.942474	0.942029	0.940970	0.939195	0.934816	0.933786	0.931880	0.930307	0.929725	0.929728	0.928185	0.940269	0.940575	0.941430	0.941155	0.938716	0.936468	0.933255	0.932266	0.929660	0.929018	0.928293	0.928178
24403.439	0.947436	0.947215	0.946737	0.945739	0.944251	0.945282	0.941675	0.940901	0.939886	0.937802	0.937344	0.936375	0.948268	0.946591	0.948657	0.948098	0.947046	0.945031	0.940377	0.940787	0.938830	0.937141	0.936482	0.936484	0.934890	0.946967	0.947040	0.946845	0.945951	0.944787	0.942862	0.939495	0.938414	0.935915	0.935901	0.934843	0.934457
24404.487	0.953073	0.953280	0.953241	0.952484	0.950192	0.948779	0.945469	0.944545	0.943328	0.942375	0.941115	0.940988	0.952527	0.950468	0.952730	0.952773	0.951170	0.949124	0.944891	0.944988	0.942811	0.941910	0.940849	0.940851	0.941514	0.951935	0.952039	0.953377	0.952504	0.950668	0.948530	0.945976	0.944457	0.942055	0.941487	0.941062	0.941596
24405.797	0.960182	0.960390	0.960153	0.959246	0.957549	0.957266	0.953964	0.953344	0.952084	0.950397	0.949755	0.949552	0.960474	0.958948	0.961007	0.960539	0.959587	0.957489	0.953593	0.953188	0.951540	0.950440	0.949520	0.949522	0.947603	0.958673	0.959116	0.958480	0.958237	0.956489	0.954935	0.952311	0.950310	0.948859	0.948027	0.947172	0.947151
24406.845	0.964084	0.966060	0.965511	0.964588	0.962041	0.960928	0.957038	0.957153	0.955332	0.953870	0.953148	0.952609	0.964399	0.962345	0.964783	0.964095	0.962793	0.961333	0.957299	0.956852	0.954468	0.953234	0.952645	0.952647	0.951062	0.962744	0.963328	0.963997	0.962386	0.960842	0.959245	0.956170	0.953560	0.952541	0.951155	0.951089	0.951612
24408.156	0.973769	0.972950	0.971582	0.972248	0.970258	0.970257	0.965753	0.965274	0.963309	0.962115	0.960757	0.960548	0.973985	0.972079	0.974710	0.973551	0.972209	0.969901	0.965501	0.964953	0.963319	0.961524	0.960755	0.960756	0.959398	0.972303	0.972416	0.971902	0.971529	0.969612	0.967476	0.964242	0.962359	0.960613	0.959814	0.958985	0.958811
24409.204	0.978606	0.980235	0.979490	0.978307	0.975191	0.974131	0.970480	0.971386	0.968238	0.964534	0.966023	0.963945	0.978969	0.976401	0.978815	0.978181	0.977894	0.974266	0.969907	0.968416	0.966687	0.964995	0.964022	0.964023	0.962023	0.979524	0.979422	0.979994	0.978596	0.976595	0.973689	0.970617	0.968308	0.965717	0.964542	0.964464	0.964406
24410.515	0.990136	0.990333	0.988491	0.988529	0.985193	0.984427	0.979196	0.978214	0.976311	0.974120	0.972775	0.972576	0.990161	0.987921	0.990339	0.989293	0.988119	0.985017	0.979609	0.978299	0.975055	0.973416	0.972487	0.972488	0.970880	0.987671	0.988287	0.987797	0.987364	0.984647	0.981155	0.977232	0.975336	0.972998	0.971645	0.970801	0.970497
24411.826	0.998279	0.997857	0.997146	0.995689	0.992891	0.992193	0.986100	0.985624	0.983310	0.980911	0.979767	0.978779	0.997847	0.996186	0.997584	0.997491	0.996027	0.992807	0.986563	0.985063	0.981965	0.980018	0.978828	0.978828	0.977348	0.997164	0.997430	0.997448	0.996522	0.994281	0.990054	0.986087	0.982851	0.980835	0.978762	0.978792	0.977838
24412.875	1.004965	1.003587	1.003313	1.003215	1.000135	0.999062	0.992559	0.991557	0.989300	0.986559	0.985003	0.984117	1.004390	1.003168	1.005585	1.004645	1.002987	0.999693	0.993647	0.991264	0.988117	0.986374	0.984515	0.984515	0.982914	1.003384	1.004072	1.003619	1.003055	0.999278	0.995886	0.991088	0.988813	0.985677	0.983554	0.982378	0.982243
24414.185	1.013779	1.013775	1.012870	1.011720	1.009836	1.009439	1.002544	1.001688	0.998524	0.995669	0.995090	0.994065	1.014524	1.013314	1.015829	1.015431	1.012554	1.009490	1.003484	1.001377	0.997968	0.996039	0.994459	0.994459	0.992438	1.013003	1.014253	1.013829	1.013139	1.010052	1.005660	1.001631	0.998281	0.995550	0.993864	0.993106	0.992280
24415.497	1.020759	1.021754	1.020825	1.019413	1.015441	1.014914	1.008757	1.007644	1.004855	1.002332	1.001389	1.000683	1.019923	1.018492	1.020894	1.020281	1.018285	1.015247	1.009671	1.007630	1.004624	1.002685	1.000718	1.000718	0.998599	1.018488	1.019768	1.019284	1.018017	1.015867	1.012086	1.007627	1.004498	1.001861	1.000398	0.999234	0.998394
24416.808	1.025734	1.025408	1.025350	1.023516	1.021769	1.021733	1.016489	1.015702	1.013993	1.011099	1.010699	1.009298	1.025356	1.023926	1.026187	1.026062	1.024184	1.021339	1.016755	1.015190	1.012976	1.010203	1.010173	1.010172	1.008325	1.025315	1.025860	1.025486	1.025037	1.022792	1.019690	1.016229	1.014510	1.010830	1.009727	1.008736	1.008208
24418.120	1.027933	1.028933	1.028616	1.027631	1.025773	1.025338	1.021955	1.021349	1.020204	1.018555	1.016979	1.017213	1.028052	1.026434	1.028702	1.028514	1.027502	1.025621	1.021061	1.020476	1.019046	1.017577	1.016651	1.016650	1.016423	1.028199	1.028624	1.029028	1.028423	1.026690	1.024967	1.021772	1.022700	1.017905	1.016423	1.016008	1.015511
24419.431	1.028091	1.028819	1.029009	1.028138	1.027650	1.027360	1.025981	1.025457	1.024589	1.023521	1.023843	1.022979	1.028214	1.026253	1.028938	1.028769	1.028107	1.027514	1.024329	1.025790	1.024902	1.023517	1.023898	1.023897	1.021973	1.028841	1.029188	1.029480	1.029171	1.028279	1.027165	1.025941	1.025546	1.023502	1.023558	1.022191	1.022424
24420.743	1.027365	1.027000	1.027358	1.027472	1.027640	1.027581	1.027234	1.027581	1.027880	1.027505	1.027535	1.027270	1.027341	1.025266	1.027396	1.027751	1.027717	1.027487	1.025646	1.027505	1.027319	1.027158	1.027226	1.027225	1.026523	1.027258	1.027446	1.027823	1.027782	1.028104	1.027898	1.027860	1.027202	1.026983	1.026785	1.026976	1.027020
24422.055	1.021333	1.023150	1.023091	1.023714	1.024424	1.024293	1.027267	1.027188	1.028690	1.029171	1.029964	1.029635	1.021790	1.019861	1.022045	1.022712	1.023179	1.023931	1.024037	1.027426	1.028910	1.029759	1.030155	1.030154	1.029732	1.022975	1.023189	1.024210	1.024266	1.024851	1.026119	1.027448	1.026722	1.028747	1.029821	1.029849	1.030076
24423.367	1.014477	1.016666	1.017041	1.018313	1.018978	1.019483	1.024354	1.024619	1.026761	1.028100	1.028819	1.028879	1.014985	1.011878	1.014856	1.015212	1.016421	1.019341	1.020166	1.024807	1.027285	1.028830	1.029822	1.029821	1.029974	1.016831	1.015870	1.016650	1.017302	1.018997	1.021397	1.024304	1.024415	1.028245	1.029026	1.029371	1.030261
24424.679	1.008930	1.008618	1.009107	1.010525	1.014433	1.014071	1.020451	1.020677	1.024217	1.025901	1.026758	1.026974	1.009130	1.006790	1.008442	1.009200	1.010960	1.013456	1.015687	1.021254	1.024180	1.026633	1.028038	1.028037	1.028599	1.011018	1.011039	1.011524	1.011786	1.014650	1.017172	1.021464	1.021930	1.026035	1.027248	1.027818	1.028844
24425.991	1.000798	1.002380	1.003180	1.004885	1.005576	1.006032	1.013789	1.014497	1.017522	1.020039	1.021763	1.022008	1.000507	0.998042	0.999377	1.001205	1.003497	1.006491	1.010674	1.014219	1.018987	1.020837	1.022479	1.022478	1.023040	1.000941	1.001510	1.001867	1.003002	1.004818	1.009193	1.013684	1.015901	1.019177	1.022081	1.022735	1.023987
24427.304	0.991979	0.993427	0.993480	0.995167	0.998701	0.998397	1.006034	1.007555	1.010398	1.012570	1.014420	1.014797	0.992493	0.989723	0.992252	0.993190	0.994913	0.998485	1.001389	1.007832	1.011401	1.015072	1.015089	1.015089	1.015629	0.992541	0.991514	0.992368	0.993921	0.997026	1.001115	1.006435	1.009378	1.013047	1.015925	1.015804	1.016112
24428.616	0.984574	0.986546	0.985455	0.987083	0.990253	0.990845	0.998378	0.999324	1.003314	1.006069	1.007905	1.007518	0.984583	0.981939	0.983268	0.984492	0.986928	0.989723	0.994039	0.998745	1.002968	1.006937	1.008061	1.008060	1.009462	0.986178	0.986552	0.986757	0.988075	0.990580	0.994638	0.999559	1.001836	1.005036	1.007492	1.008473	1.010514
24430.192	0.977854	0.978020	0.978984	0.980601	0.983199	0.982974	0.989569	0.990305	0.991911	0.995656	0.997584	0.997867	0.977818	0.974770	0.976746	0.978377	0.979869	0.982946	0.985454	0.990190	0.993688	0.997720	0.998623	0.998623	0.998983	0.978116	0.977891	0.978171	0.979551	0.981753	0.985915	0.989980	0.992263	0.995285	0.998065	0.998058	1.000771
24431.505	0.972663	0.973418	0.973726	0.974608	0.977062	0.977241	0.983144	0.984317	0.987050	0.988841	0.990539	0.990325	0.972526	0.969939	0.972327	0.972596	0.974668	0.976837	0.979152	0.983644	0.986966	0.989626	0.990685	0.990686	0.990800	0.972608	0.972418	0.972504	0.973876	0.976177	0.979814	0.983597	0.986418	0.987227	0.990912	0.991116	0.992486
24432.818	0.968601	0.969614	0.968803	0.969909	0.971774	0.971911	0.976593	0.977366	0.979641	0.980420	0.981497	0.982371	0.968632	0.965768	0.967969	0.968328	0.969816	0.971321	0.973217	0.976882	0.979340	0.982487	0.983439	0.983440	0.984740	0.969658	0.969465	0.969932	0.970399	0.971678	0.974284	0.977084	0.978760	0.981320	0.982621	0.983561	0.983976
24434.394	0.966797	0.965981	0.966586	0.967423	0.968675	0.968447	0.971657	0.972316	0.973965	0.974351	0.975265	0.976054	0.966383	0.963898	0.966211	0.966413	0.967171	0.968145	0.968948	0.971750	0.973653	0.975439	0.975932	0.975933	0.976733	0.967051	0.966469	0.967029	0.966999	0.967760	0.970207	0.972563	0.973194	0.975091	0.976710	0.977139	0.977626
24435.707	0.966241	0.965655	0.965427	0.965682	0.966494	0.966409	0.968476	0.968532	0.969583	0.969915	0.970896	0.971008	0.965206	0.962917	0.964882	0.965354	0.965445	0.966167	0.966298	0.968689	0.969793	0.970835	0.971766	0.971767	0.972394	0.965764	0.965766	0.965953	0.965870	0.966420	0.967848	0.968742	0.969785	0.970282	0.971302	0.971476	0.972223
24437.283	0.963391	0.965467	0.965411	0.965493	0.965245	0.965335	0.965970	0.965887	0.966195	0.965972	0.966137	0.966493	0.965440	0.963502	0.964999	0.965458	0.965252	0.965023	0.963871	0.965436	0.965919	0.966200	0.967138	0.967139	0.967376	0.965961	0.965677	0.965799	0.965955	0.965934	0.966079	0.966457	0.966412	0.966867	0.966846	0.967085	0.967855
24438.860	0.967419	0.966843	0.966569	0.966652	0.966238	0.966103	0.965538	0.965471	0.965205	0.964745	0.964967	0.964917	0.966679	0.965039	0.966634	0.966433	0.966661	0.965710	0.964226	0.965352	0.965362	0.965285	0.965347	0.965348	0.965340	0.967468	0.967261	0.967400	0.966971	0.966737	0.966474	0.966061	0.965367	0.965241	0.965624	0.965447	0.965588
24440.174	0.968591	0.968949	0.968733	0.968452	0.967875	0.967588	0.965782	0.965756	0.965342	0.964568	0.964341	0.964423	0.969114	0.967179	0.968652	0.968520	0.968053	0.967123	0.965125	0.965572	0.965176	0.964970	0.964887	0.964888	0.964553	0.968983	0.969189	0.969376	0.968853	0.968498	0.967357	0.966415	0.965575	0.965108	0.964966	0.964845	0.964717
24441.750	0.972238	0.971982	0.971927	0.971487	0.970957	0.969980	0.967653	0.967493	0.966606	0.965572	0.965163	0.965123	0.972415	0.970627	0.972286	0.971833	0.971363	0.970337	0.967331	0.967605	0.966160	0.965455	0.965394	0.965396	0.965099	0.972304	0.972399	0.972403	0.971920	0.970913	0.969813	0.968294	0.966895	0.966245	0.965529	0.965418	0.965365
24443.327	0.976626	0.975608	0.975070	0.974405	0.973820	0.972734	0.970049	0.969917	0.968908	0.967646	0.967130	0.966889	0.975258	0.973587	0.975124	0.975104	0.974132	0.972627	0.969575	0.969404	0.968112	0.967194	0.967507	0.967508	0.967239	0.975702	0.976107	0.975682	0.975201	0.974233	0.971994	0.970375	0.969013	0.968115	0.967373	0.966838	0.966980
24444.642	0.978368	0.978540	0.978181	0.977432	0.977251	0.975939	0.972512	0.972358	0.971212	0.969815	0.969310	0.968830	0.978643	0.977097	0.979129	0.978280	0.977492	0.975919	0.972542	0.972298	0.970546	0.969458	0.969506	0.969507	0.968879	0.978435	0.978821	0.978668	0.977959	0.976969	0.975233	0.972804	0.971582	0.969997	0.969080	0.968999	0.968864
24446.219	0.982765	0.982426	0.982846	0.981837	0.980592	0.980085	0.976579	0.976135	0.974543	0.973151	0.972549	0.972129	0.982573	0.981627	0.983227	0.982688	0.981601	0.979658	0.976215	0.975902	0.974168	0.973064	0.972504	0.972505	0.971850	0.982931	0.983336	0.983079	0.982462	0.981035	0.979015	0.976431	0.974956	0.973710	0.972565	0.972118	0.972271
24447.797	0.986584	0.986630	0.986226	0.985378	0.983331	0.983290	0.979307	0.979190	0.978105	0.976004	0.975414	0.974956	0.986122	0.984854	0.986781	0.985962	0.984990	0.983402	0.979662	0.978749	0.977106	0.976110	0.975736	0.975737	0.975064	0.986665	0.986698	0.986810	0.985752	0.984792	0.982194	0.979871	0.978021	0.976751	0.975604	0.975124	0.975160
24449.374	0.990185	0.990331	0.990383	0.989157	0.987411	0.987316	0.983640	0.983261	0.981893	0.980540	0.979512	0.979046	0.990253	0.989512	0.991040	0.990493	0.989194	0.987223	0.983546	0.983287	0.981219	0.979962	0.979378	0.979379	0.978955	0.990366	0.991250	0.990718	0.989865	0.988234	0.986491	0.983977	0.981810	0.980798	0.979533	0.978763	0.978824
24450.952	0.994995	0.994401	0.994703	0.993760	0.991860	0.991661	0.987690	0.987204	0.985692	0.984268	0.983729	0.983007	0.994840	0.993331	0.995347	0.994479	0.993424	0.991608	0.988151	0.987560	0.985511	0.984381	0.983817	0.983818	0.983215	0.994399	0.994984	0.995109	0.994180	0.992926	0.990365	0.988064	0.986404	0.984657	0.984055	0.983235	0.983224
24452.531	0.997608	0.998386	0.998011	0.997115	0.995231	0.994780	0.991022	0.991200	0.989862	0.987999	0.987118	0.986499	0.997995	0.996651	0.998440	0.997812	0.996810	0.994794	0.991107	0.990441	0.988472	0.987869	0.987601	0.987601	0.986977	0.997966	0.998654	0.998540	0.997686	0.996352	0.993961	0.991402	0.989420	0.988197	0.987610	0.986674	0.986776
24454.109	1.002384	1.001836	1.001354	1.000761	0.998954	0.998860	0.995162	0.994863	0.993394	0.991834	0.991336	0.990718	1.001511	1.000667	1.002016	1.001664	1.000505	0.998942	0.995230	0.994689	0.992868	0.991844	0.990932	0.990933	0.990644	1.001821	1.002262	1.002060	1.001018	0.999846	0.997656	0.995617	0.993429	0.992269	0.991208	0.990724	0.991122
24455.688	1.005079	1.005199	1.005174	1.004180	1.002685	1.002083	0.998822	0.998788	0.997393	0.996044	0.995547	0.994775	1.005185	1.004144	1.005402	1.004927	1.003808	1.002427	0.998979	0.998659	0.996898	0.995832	0.995136	0.995136	0.994444	1.004820	1.005005	1.005005	1.004193	1.003020	1.001080	0.999011	0.997548	0.996151	0.995023	0.994692	0.994744
24457.267	1.007011	1.007830	1.007533	1.006907	1.005329	1.004782	1.002211	1.002207	1.000845	0.999427	0.998428	0.998293	1.007313	1.006116	1.007518	1.007443	1.006622	1.004800	1.001782	1.001545	1.000128	0.999637	0.998861	0.998861	0.997947	1.007297	1.007822	1.007872	1.007042	1.005853	1.004106	1.002329	1.000782	0.999148	0.998871	0.998240	0.998098
24458.845	1.010274	1.009839	1.009683	1.009137	1.007816	1.007627	1.005146	1.005037	1.004207	1.002768	1.002065	1.001903	1.009696	1.008591	1.009833	1.009557	1.009196	1.007683	1.004921	1.004951	1.003162	1.002414	1.002097	1.002097	1.001493	1.009267	1.009447	1.010053	1.009104	1.008564	1.006809	1.005309	1.003647	1.002921	1.001836	1.001559	1.001152
24460.425	1.011849	1.011493	1.011638	1.010868	1.009823	1.009638	1.007619	1.007512	1.006885	1.006123	1.005627	1.005275	1.011088	1.009700	1.011310	1.011521	1.010683	1.009574	1.007217	1.007549	1.006507	1.005948	1.005694	1.005694	1.004600	1.010561	1.010877	1.011147	1.010776	1.009681	1.008780	1.007637	1.006574	1.005887	1.005256	1.004984	1.005162
24462.268	1.011672	1.012168	1.011954	1.011607	1.011232	1.011039	1.010237	1.009862	1.010068	1.009132	1.008908	1.008664	1.011393	1.010272	1.011917	1.011955	1.011847	1.010990	1.009292	1.009854	1.009470	1.009157	1.008720	1.008719	1.007953	1.011673	1.011687	1.011647	1.011342	1.011162	1.010469	1.009663	1.009140	1.008733	1.008494	1.008045	1.008079
24463.847	1.012032	1.011762	1.011624	1.011617	1.011591	1.010955	1.011259	1.010880	1.011472	1.010903	1.011130	1.010665	1.010719	1.009528	1.011449	1.011307	1.011558	1.011344	1.009881	1.010983	1.011021	1.011063	1.011188	1.011188	1.010481	1.010838	1.010818	1.010667	1.011178	1.010893	1.010818	1.010718	1.010407	1.010502	1.010484	1.010111	1.010215
24465.427	1.009962	1.009975	1.010206	1.010449	1.010995	1.011062	1.011755	1.011866	1.012324	1.012124	1.012280	1.012400	1.010169	1.008657	1.010171	1.010246	1.010800	1.010625	1.009978	1.011868	1.012386	1.012393	1.012406	1.012405	1.011969	1.010134	1.009989	1.010609	1.010124	1.010690	1.011026	1.011389	1.011308	1.011650	1.012091	1.011759	1.012229
24467.270	1.006924	1.008012	1.008288	1.008396	1.009188	1.009158	1.010679	1.011356	1.012001	1.012713	1.013017	1.012831	1.007173	1.005796	1.007903	1.007731	1.008480	1.008949	1.009237	1.011335	1.012481	1.013042	1.012902	1.012902	1.012480	1.007889	1.007030	1.006889	1.007487	1.008537	1.009647	1.010948	1.011207	1.011817	1.012488	1.012683	1.013026
24468.851	1.004418	1.005262	1.005782	1.005808	1.006505	1.006333	1.009656	1.009688	1.011099	1.011401	1.012044	1.012614	1.004115	1.002704	1.004361	1.004557	1.005309	1.006360	1.007256	1.009793	1.010980	1.012188	1.012558	1.012557	1.012266	1.004281	1.004229	1.004762	1.004942	1.005789	1.007361	1.008900	1.009592	1.010686	1.011682	1.011944	1.012449
24470.695	1.001518	1.001250	1.002128	1.002615	1.004193	1.004260	1.007519	1.007677	1.009221	1.010118	1.010879	1.011418	1.001361	1.000127	1.001749	1.002017	1.002736	1.004175	1.005260	1.007923	1.009882	1.011093	1.011052	1.011052	1.010888	1.000986	1.000841	1.001174	1.001338	1.003174	1.005280	1.007004	1.008318	1.009375	1.010795	1.010742	1.011504
24472.275	0.998425	0.997957	0.998863	0.999574	1.000847	1.001241	1.004604	1.005188	1.006971	1.007992	1.008928	1.009265	0.998502	0.996625	0.998300	0.998640	0.999737	1.001271	1.002641	1.005444	1.007429	1.008906	1.008947	1.008947	1.008714	0.998180	0.997468	0.997923	0.998613	1.000334	1.002181	1.004545	1.005857	1.007407	1.008354	1.008825	1.009254
24474.120	0.993973	0.994043	0.994379	0.995042	0.997202	0.996463	1.000420	1.001054	1.002675	1.003892	1.004912	1.005120	0.994328	0.992794	0.993828	0.994750	0.995239	0.997001	0.997985	1.001292	1.003013	1.004992	1.005132	1.005132	1.005272	0.993898	0.993856	0.994194	0.994589	0.996066	0.997696	1.000217	1.001610	1.003165	1.004197	1.004439	1.005243
24475.701	0.991914	0.991916	0.992362	0.993214	0.994577	0.994031	0.997835	0.997677	0.998938	1.000482	1.000686	1.001757	0.991951	0.990004	0.992099	0.992111	0.993077	0.994669	0.995696	0.997941	0.999732	1.001076	1.001506	1.001506	1.001510	0.991251	0.991264	0.991404	0.991694	0.993014	0.994853	0.997045	0.998083	0.999509	1.000909	1.001043	1.001829
24477.546	0.987925	0.988752	0.989189	0.989659	0.990023	0.990355	0.992971	0.992966	0.994066	0.995229	0.995474	0.996037	0.988109	0.987036	0.988068	0.988330	0.988703	0.989718	0.990712	0.993274	0.994447	0.995456	0.996309	0.996309	0.996199	0.988020	0.987796	0.988092	0.988180	0.989272	0.990791	0.992194	0.993446	0.994326	0.995453	0.995591	0.996573
24479.392	0.987140	0.986725	0.987245	0.987387	0.988267	0.988306	0.989815	0.990357	0.991185	0.991942	0.992238	0.992969	0.986640	0.986193	0.986621	0.987133	0.987370	0.988086	0.988511	0.990369	0.991424	0.992066	0.992395	0.992395	0.992647	0.986512	0.986465	0.986463	0.986745	0.987872	0.988611	0.989490	0.990114	0.991342	0.991938	0.992356	0.993029
24480.973	0.986143	0.985885	0.985851	0.986047	0.986259	0.986634	0.987355	0.987764	0.988087	0.988789	0.988788	0.989066	0.985600	0.984851	0.985754	0.985984	0.985782	0.986437	0.986113	0.987947	0.988230	0.988856	0.989620	0.989621	0.988829	0.985708	0.985519	0.985604	0.985470	0.986018	0.986222	0.987193	0.987494	0.988136	0.988580	0.988652	0.989200
24482.819	0.985211	0.985541	0.985336	0.985263	0.985416	0.985156	0.985102	0.985514	0.985025	0.985258	0.985021	0.985276	0.985342	0.984316	0.985259	0.985375	0.985002	0.984892	0.984140	0.984679	0.985118	0.985112	0.985772	0.985772	0.985501	0.984993	0.985248	0.985054	0.985012	0.984812	0.984851	0.984823	0.984351	0.984593	0.984755	0.984971	0.985400
24484.665	0.986380	0.986385	0.986058	0.985915	0.985494	0.984923	0.984135	0.984132	0.983637	0.983292	0.983230	0.983096	0.986055	0.985336	0.986021	0.985975	0.985883	0.985080	0.983653	0.984415	0.983702	0.983490	0.983301	0.983302	0.983230	0.985915	0.986014	0.985890	0.985646	0.985050	0.984617	0.983928	0.983730	0.983310	0.983074	0.982717	0.983089
24486.512	0.987622	0.987979	0.987221	0.987198	0.986108	0.985705	0.984027	0.983772	0.982893	0.982138	0.981537	0.981611	0.987934	0.987033	0.987875	0.987620	0.986749	0.985821	0.983664	0.983365	0.982384	0.982112	0.982167	0.982168	0.981446	0.987298	0.987375	0.987511	0.986932	0.986186	0.984814	0.983558	0.982636	0.982077	0.981203	0.981240	0.981506
24488.358	0.990573	0.990200	0.989771	0.989114	0.987763	0.987720	0.984775	0.984485	0.983753	0.982277	0.981817	0.981453	0.989967	0.989049	0.989984	0.989521	0.988737	0.987251	0.984822	0.984633	0.983027	0.982098	0.981836	0.981837	0.981435	0.989130	0.989653	0.989568	0.988980	0.987923	0.986579	0.984705	0.983427	0.982375	0.981654	0.981434	0.981518
24490.205	0.992614	0.992377	0.992431	0.991738	0.989660	0.989969	0.986889	0.986203	0.984984	0.983495	0.982610	0.982608	0.992835	0.992134	0.992939	0.992261	0.991378	0.989799	0.986922	0.986002	0.984324	0.983291	0.983052	0.983052	0.982177	0.992369	0.992459	0.992510	0.991656	0.990236	0.988478	0.987129	0.984723	0.983516	0.982791	0.981957	0.982130
24492.052	0.996340	0.995930	0.995913	0.994965	0.992923	0.992521	0.988935	0.988760	0.987130	0.985492	0.984867	0.984265	0.995985	0.995255	0.996031	0.995797	0.994587	0.992869	0.989731	0.988687	0.986495	0.985278	0.984444	0.984445	0.983785	0.995330	0.995799	0.995672	0.994922	0.993251	0.991230	0.991323	0.987051	0.985599	0.984662	0.984079	0.983893
24493.900	0.998558	0.999044	0.998378	0.997957	0.995680	0.995557	0.991608	0.991474	0.990046	0.988133	0.987344	0.986716	0.998499	0.998203	0.998771	0.998434	0.997266	0.995601	0.992517	0.990769	0.989252	0.987605	0.987389	0.987389	0.986766	0.998466	0.998616	0.998173	0.997702	0.996252	0.993975	0.994992	0.989705	0.987954	0.986896	0.986386	0.986410
24495.748	1.001581	1.001867	1.001428	1.000629	0.998813	0.998680	0.995079	0.994703	0.993170	0.991529	0.990695	0.990318	1.001635	1.000941	1.001897	1.001373	1.000133	0.998464	0.995416	0.994020	0.992486	0.991318	0.990487	0.990487	0.989872	1.001252	1.001706	1.001701	1.000950	0.999811	0.997397	0.997760	0.993154	0.991351	0.990614	0.989666	0.989867
24497.596	1.004251	1.004320	1.004253	1.003751	1.001501	1.001310	0.997878	0.997551	0.996128	0.994818	0.993869	0.993787	1.004043	1.003595	1.004231	1.004084	1.002895	1.001440	0.998729	0.997453	0.995369	0.994263	0.993934	0.993934	0.993264	1.003732	1.003893	1.003805	1.003491	1.002043	1.000665	1.000088	0.996282	0.994879	0.994051	0.993418	0.993250
24499.708	1.005421	1.006870	1.006358	1.006377	1.004639	1.004197	1.001489	1.000943	1.000231	0.998596	0.998236	0.997762	1.006438	1.006144	1.006913	1.006709	1.005732	1.004380	1.001989	1.001174	0.999799	0.998510	0.998256	0.998256	0.997312	1.006290	1.006511	1.006426	1.006452	1.004989	1.004413	1.002693	1.000275	0.998811	0.998223	0.997528	0.997396
24501.557	1.009166	1.008489	1.008642	1.008093	1.006697	1.006672	1.004388	1.004373	1.003025	1.002400	1.002107	1.001790	1.008384	1.007735	1.008478	1.008190	1.007678	1.006712	1.004472	1.004277	1.003009	1.002175	1.001573	1.001573	1.001220	1.008160	1.008747	1.008441	1.007859	1.007244	1.007158	1.005156	1.003133	1.002287	1.001664	1.001573	1.001078
24503.406	1.009167	1.009664	1.009490	1.009274	1.008586	1.008313	1.006760	1.006559	1.006261	1.005712	1.004782	1.004884	1.009377	1.009261	1.009921	1.009454	1.008817	1.008359	1.006549	1.006612	1.005869	1.005206	1.004878	1.004877	1.004334	1.009526	1.009755	1.009502	1.009373	1.008902	1.008655	1.007014	1.005785	1.005170	1.004936	1.004430	1.004473
24505.255	1.010236	1.010596	1.010667	1.010036	1.009547	1.009821	1.008908	1.008693	1.008131	1.007945	1.007491	1.007580	1.010286	1.009664	1.010317	1.010577	1.010341	1.009829	1.008407	1.008684	1.008144	1.007863	1.007439	1.007439	1.007140	1.010523	1.010689	1.010454	1.010581	1.010182	1.009731	1.008392	1.008274	1.007572	1.007513	1.007586	1.006970
24507.369	1.010342	1.011311	1.011253	1.010512	1.010759	1.010854	1.010218	1.010542	1.010245	1.009977	1.009792	1.009784	1.010822	1.010143	1.011081	1.010896	1.010731	1.010747	1.009820	1.010342	1.010238	1.009957	1.010099	1.010099	1.009612	1.010890	1.011099	1.011025	1.011080	1.010690	1.010602	1.010282	1.010009	1.010032	1.010132	1.009465	1.009732
24509.218	1.010370	1.010949	1.011031	1.010943	1.011229	1.011342	1.011490	1.011076	1.011472	1.011501	1.011413	1.011091	1.010900	1.010406	1.011342	1.011226	1.010966	1.011171	1.010320	1.011346	1.011557	1.011172	1.011721	1.011721	1.011522	1.010815	1.011422	1.011244	1.011335	1.011446	1.011274	1.011283	1.011208	1.011203	1.011285	1.011288	1.011132
24511.333	1.010603	1.010449	1.010878	1.010925	1.011105	1.011234	1.011770	1.011863	1.012300	1.012247	1.012307	1.012485	1.010115	1.009867	1.010638	1.010618	1.010818	1.011175	1.010936	1.012009	1.012618	1.012297	1.012521	1.012521	1.012667	1.011003	1.010861	1.010815	1.011153	1.011177	1.011328	1.011990	1.011991	1.012293	1.012351	1.012473	1.012573
24513.183	1.010149	1.010145	1.009933	1.010379	1.010853	1.010909	1.011703	1.012242	1.012419	1.012686	1.013031	1.012926	1.009501	1.009037	1.009556	1.009980	1.010475	1.010895	1.010928	1.011931	1.012792	1.012606	1.013227	1.013226	1.013203	1.010019	1.010094	1.010374	1.010323	1.010648	1.011226	1.011900	1.012423	1.012677	1.012738	1.012948	1.013275
24515.298	1.008278	1.008713	1.008978	1.009187	1.009829	1.010037	1.011474	1.011647	1.012201	1.012531	1.012803	1.012856	1.008483	1.007967	1.008654	1.008903	1.009392	1.009783	1.009923	1.011651	1.012169	1.012177	1.013147	1.013147	1.013096	1.008784	1.009097	1.008941	1.009381	1.009685	1.010249	1.011464	1.012193	1.012475	1.012689	1.012831	1.013073
24517.149	1.007433	1.008196	1.008467	1.008529	1.009462	1.009382	1.010781	1.010843	1.011636	1.011869	1.012666	1.012880	1.007608	1.007086	1.008034	1.008402	1.008713	1.009356	1.009985	1.011085	1.011881	1.012170	1.012927	1.012927	1.012811	1.008257	1.008073	1.008162	1.008429	1.008712	1.009708	1.010787	1.011542	1.012215	1.012398	1.012998	1.013035
24519.265	1.005873	1.006674	1.006361	1.006325	1.007711	1.007576	1.009299	1.009522	1.010366	1.010712	1.011081	1.011352	1.005385	1.005032	1.005795	1.006161	1.006374	1.007588	1.007867	1.009688	1.010428	1.010798	1.011428	1.011427	1.011767	1.006211	1.006365	1.006253	1.006539	1.006975	1.007829	1.009395	1.010059	1.010419	1.011166	1.011523	1.011966
24521.381	1.005170	1.004504	1.004845	1.005323	1.006070	1.006018	1.008410	1.008801	1.009089	1.009848	1.010603	1.010542	1.004599	1.004191	1.004555	1.004775	1.005682	1.006161	1.006891	1.008243	1.009641	1.009731	1.010868	1.010868	1.010692	1.005142	1.004818	1.005131	1.005361	1.005998	1.007010	1.008348	1.009338	1.009964	1.010596	1.010954	1.010858
24523.498	1.002195	1.002908	1.002819	1.003437	1.004142	1.003935	1.005619	1.006399	1.007327	1.007844	1.008920	1.008487	1.002522	1.001768	1.002920	1.002889	1.003430	1.004380	1.005224	1.006664	1.007479	1.007809	1.008796	1.008796	1.008918	1.002664	1.002067	1.002561	1.002762	1.003446	1.004803	1.006285	1.007277	1.008057	1.008536	1.008821	1.008989
24525.350	1.000150	1.000946	1.001167	1.001496	1.002582	1.002711	1.004937	1.005133	1.005909	1.006532	1.006965	1.007237	1.000475	1.000036	1.000682	1.000867	1.001512	1.002596	1.003340	1.004884	1.006221	1.006833	1.007570	1.007570	1.007862	1.001427	1.001103	1.001607	1.001841	1.002395	1.003579	1.004769	1.005900	1.006493	1.007235	1.007719	1.007869
24527.467	0.998669	0.998828	0.998884	0.999066	1.000281	1.000406	1.002727	1.002983	1.003612	1.004277	1.004897	1.005098	0.998460	0.997409	0.998301	0.998361	0.999392	1.000166	1.001102	1.002646	1.004080	1.004390	1.004701	1.004701	1.005173	0.998102	0.998558	0.998490	0.998858	0.999923	1.000919	1.002486	1.003453	1.005068	1.005157	1.005363	1.005312
24529.585	0.995716	0.995946	0.996553	0.996988	0.998041	0.998174	1.000021	1.000414	1.001368	1.001868	1.002657	1.003230	0.995994	0.995190	0.996122	0.996150	0.996899	0.998196	0.998660	1.000451	1.001471	1.002448	1.002970	1.002970	1.002724	0.996891	0.996120	0.996698	0.996817	0.997730	0.998746	1.000149	1.001150	1.002090	1.002800	1.003106	1.003259
24531.702	0.994001	0.993914	0.994149	0.994348	0.995646	0.995731	0.998016	0.998444	0.999427	0.999971	1.000200	1.000646	0.994142	0.993384	0.993932	0.994041	0.994870	0.995816	0.996871	0.998137	0.999406	1.000187	1.000790	1.000790	1.000568	0.994127	0.994288	0.994346	0.994375	0.995752	0.996724	0.998204	0.999067	1.000254	1.000781	1.001214	1.001106
24533.821	0.991892	0.991537	0.991823	0.992829	0.993638	0.993421	0.995861	0.996018	0.996860	0.997420	0.997861	0.998243	0.991701	0.991369	0.991510	0.991658	0.992503	0.993331	0.994330	0.995647	0.997154	0.997543	0.998440	0.998441	0.998586	0.992300	0.992172	0.992262	0.992357	0.993354	0.994438	0.995989	0.996823	0.997812	0.998283	0.998639	0.998853
24535.940	0.990584	0.990688	0.990765	0.990512	0.991834	0.991674	0.993660	0.994021	0.994613	0.995186	0.995563	0.996254	0.990278	0.989997	0.990472	0.990132	0.990789	0.991697	0.992727	0.994093	0.994675	0.995509	0.996256	0.996256	0.996409	0.990333	0.990256	0.990692	0.990621	0.991541	0.992585	0.993479	0.994977	0.995652	0.996406	0.996286	0.996808
24538.058	0.988928	0.988889	0.988898	0.989388	0.989936	0.989765	0.991551	0.991697	0.992445	0.993128	0.993094	0.993738	0.988950	0.988241	0.988600	0.988766	0.989162	0.989920	0.990749	0.991845	0.992410	0.993308	0.993868	0.993868	0.994117	0.989585	0.989039	0.989218	0.989365	0.989914	0.990781	0.991868	0.992456	0.993244	0.993513	0.993914	0.994422
24540.178	0.988697	0.987855	0.988314	0.988533	0.989206	0.989125	0.989854	0.990029	0.990553	0.991449	0.991427	0.991820	0.988159	0.987921	0.988170	0.988326	0.988384	0.988834	0.989430	0.990588	0.990776	0.991434	0.991757	0.991757	0.992114	0.988442	0.988083	0.988415	0.988385	0.988701	0.989548	0.990444	0.990936	0.991359	0.991764	0.992189	0.992427
24542.298	0.987224	0.987759	0.987579	0.987771	0.987807	0.988122	0.988619	0.988375	0.988799	0.989091	0.989250	0.989386	0.987309	0.987095	0.987231	0.987113	0.987465	0.987645	0.987664	0.988548	0.988854	0.989218	0.989558	0.989558	0.989960	0.987684	0.987422	0.987645	0.987609	0.987912	0.987962	0.988530	0.989130	0.989313	0.988970	0.989428	0.989908
24544.683	0.987027	0.987634	0.987260	0.987434	0.987431	0.987228	0.987402	0.987314	0.987339	0.987976	0.987831	0.987897	0.987306	0.986980	0.987431	0.987274	0.987369	0.987439	0.987582	0.987579	0.987888	0.987919	0.988071	0.988072	0.987968	0.987574	0.987376	0.987588	0.987396	0.987505	0.987463	0.987591	0.987517	0.988024	0.987580	0.988510	0.988140
24546.803	0.988154	0.987690	0.987699	0.987449	0.987222	0.987455	0.986684	0.986747	0.986462	0.986632	0.986547	0.986612	0.987750	0.987661	0.987663	0.987613	0.987565	0.987255	0.986900	0.986906	0.986400	0.986518	0.986618	0.986618	0.986931	0.987680	0.987318	0.987603	0.987577	0.987290	0.987219	0.986863	0.986665	0.986707	0.986528	0.986256	0.986841
24548.924	0.988457	0.988347	0.988332	0.988230	0.987658	0.987602	0.986679	0.986516	0.986195	0.986135	0.985795	0.985646	0.988649	0.988487	0.988300	0.988355	0.988181	0.987499	0.986995	0.986582	0.986063	0.985901	0.986290	0.986291	0.986042	0.988678	0.988354	0.988352	0.988173	0.988122	0.987382	0.986608	0.986653	0.986197	0.985854	0.985825	0.986152
24551.046	0.989720	0.989836	0.989520	0.989115	0.988423	0.988417	0.986949	0.986895	0.986155	0.985438	0.985154	0.985068	0.989800	0.989838	0.989683	0.989643	0.989062	0.988250	0.987449	0.986587	0.985936	0.985937	0.985493	0.985494	0.985034	0.989551	0.989728	0.989296	0.989357	0.988967	0.987752	0.986866	0.986266	0.985753	0.985359	0.984894	0.984915
24553.432	0.991427	0.991850	0.991379	0.991185	0.989709	0.989894	0.987249	0.987104	0.986052	0.985463	0.984827	0.984872	0.991773	0.991962	0.992000	0.991449	0.990715	0.989569	0.988263	0.987137	0.985760	0.985407	0.985244	0.985245	0.984645	0.991244	0.991556	0.991409	0.990788	0.989984	0.988749	0.987432	0.986686	0.985649	0.985503	0.984757	0.984788
24555.554	0.993117	0.993726	0.993587	0.992942	0.991259	0.991494	0.988114	0.988342	0.986792	0.985843	0.985120	0.985095	0.993770	0.994089	0.993829	0.993716	0.992581	0.991241	0.989214	0.987830	0.986337	0.985973	0.985439	0.985440	0.985113	0.993767	0.993447	0.993574	0.992872	0.991952	0.990070	0.988500	0.986975	0.986343	0.985696	0.985075	0.984919
24557.942	0.996854	0.996532	0.996066	0.995342	0.993738	0.993294	0.990335	0.989855	0.988378	0.987223	0.986310	0.986171	0.996467	0.996708	0.996709	0.996365	0.995365	0.993489	0.991449	0.989601	0.987759	0.986780	0.986183	0.986183	0.986029	0.996361	0.996229	0.996210	0.995611	0.994514	0.992086	0.990131	0.988643	0.987101	0.986368	0.985838	0.985958
24560.065	0.998635	0.999204	0.998637	0.997707	0.995661	0.995699	0.991871	0.991476	0.989836	0.988608	0.987524	0.986938	0.998783	0.999428	0.998961	0.998502	0.997459	0.995829	0.993296	0.991343	0.989192	0.987979	0.987338	0.987339	0.986907	0.998547	0.998813	0.998642	0.998021	0.996558	0.994251	0.991701	0.989928	0.988443	0.987882	0.987203	0.986906
24562.454	1.002923	1.001760	1.000921	1.000236	0.998152	0.998298	0.994311	0.993685	0.991965	0.990554	0.990230	0.989348	1.001858	1.002079	1.001503	1.001239	1.000106	0.998267	0.995651	0.993756	0.991318	0.990289	0.989906	0.989907	0.988845	1.001030	1.001256	1.001065	1.000367	0.998782	0.996654	0.994438	0.992377	0.990690	0.989753	0.989320	0.988783
24564.577	1.002928	1.003537	1.003153	1.002408	1.000527	1.000291	0.996736	0.995818	0.994086	0.992738	0.992500	0.991367	1.003657	1.004033	1.003479	1.003196	1.002561	1.000660	0.998163	0.995895	0.993785	0.992443	0.992029	0.992029	0.990973	1.003143	1.003544	1.003335	1.002719	1.001101	0.998585	0.996335	0.994623	0.992909	0.992279	0.991393	0.990909
24566.967	1.005165	1.005770	1.005573	1.004533	1.003086	1.002589	0.999188	0.998739	0.997140	0.995743	0.995494	0.994430	1.005794	1.006262	1.005971	1.005441	1.004485	1.002663	1.000746	0.998635	0.996405	0.995419	0.994874	0.994874	0.993992	1.005446	1.005905	1.005621	1.004997	1.003426	1.001451	0.998967	0.997355	0.995852	0.994790	0.994327	0.993752
24569.357	1.007854	1.007675	1.007362	1.006611	1.005008	1.004544	1.001710	1.001390	0.999758	0.998955	0.998270	0.997727	1.007331	1.008067	1.007660	1.007666	1.006631	1.005046	1.002927	1.001356	0.999383	0.998606	0.998075	0.998075	0.997178	1.007531	1.007754	1.007292	1.006926	1.005401	1.003392	1.001696	1.000251	0.998647	0.997746	0.997379	0.996930
24571.482	1.008375	1.008827	1.008813	1.007968	1.006718	1.006875	1.003951	1.003652	1.002408	1.001393	1.001020	1.000285	1.008637	1.009256	1.009073	1.008785	1.007855	1.006671	1.005041	1.003090	1.002119	1.001121	1.000418	1.000418	0.999976	1.008588	1.008767	1.008738	1.008316	1.006998	1.005734	1.004064	1.002564	1.001045	1.000593	0.999925	0.999889
24573.873	1.009816	1.010073	1.010250	1.009564	1.008190	1.008408	1.006112	1.005572	1.004829	1.003880	1.003602	1.003035	1.009936	1.010452	1.010288	1.010019	1.009329	1.008434	1.007052	1.005634	1.004456	1.003918	1.002950	1.002950	1.002517	1.009875	1.010133	1.009866	1.009688	1.008888	1.007327	1.006015	1.004829	1.003898	1.003400	1.002688	1.002449
24576.264	1.011255	1.011233	1.011054	1.010694	1.009596	1.009494	1.008004	1.007829	1.007305	1.006646	1.006046	1.005579	1.010686	1.011537	1.011108	1.011125	1.010617	1.009708	1.009079	1.007967	1.006713	1.006399	1.005943	1.005943	1.005205	1.010657	1.011313	1.010753	1.010589	1.009995	1.008899	1.007885	1.006989	1.006395	1.005651	1.005161	1.005024
24578.656	1.010305	1.011510	1.011241	1.011308	1.010597	1.010582	1.009420	1.009142	1.008788	1.008417	1.008184	1.008147	1.010977	1.011733	1.011364	1.011296	1.011304	1.010555	1.010083	1.009352	1.008706	1.008321	1.007861	1.007861	1.007370	1.011054	1.011056	1.011390	1.010923	1.010715	1.009955	1.009141	1.008524	1.008200	1.007708	1.007668	1.007337
24581.048	1.010550	1.011211	1.011368	1.011387	1.011188	1.011008	1.010501	1.010613	1.010329	1.010096	1.009730	1.009722	1.010940	1.011482	1.011058	1.011473	1.011411	1.010978	1.010756	1.010546	1.010150	1.009964	1.009809	1.009809	1.009156	1.011060	1.011344	1.011103	1.011464	1.010990	1.010762	1.010359	1.009934	1.010035	1.009666	1.009512	1.009277
24583.441	1.010200	1.010644	1.010682	1.010533	1.010907	1.010797	1.011000	1.011108	1.011098	1.011359	1.010981	1.011074	1.010597	1.010596	1.010629	1.010804	1.010872	1.011061	1.010910	1.011067	1.011284	1.011018	1.011243	1.011242	1.010905	1.010174	1.010067	1.010267	1.010377	1.010583	1.010677	1.010757	1.010810	1.011095	1.010937	1.010862	1.010601
24585.834	1.008620	1.009230	1.009476	1.009794	1.010453	1.010626	1.011413	1.011480	1.011804	1.012256	1.012256	1.012325	1.009282	1.009533	1.009404	1.009434	1.009773	1.010320	1.011195	1.011663	1.012194	1.012432	1.012260	1.012260	1.012046	1.009342	1.009544	1.009423	1.009877	1.010212	1.010734	1.011044	1.011514	1.011885	1.011815	1.012051	1.011860
24588.228	1.007449	1.007350	1.008081	1.008237	1.009055	1.008573	1.010938	1.011052	1.011858	1.012341	1.012506	1.012722	1.007285	1.007584	1.007139	1.007878	1.008307	1.009135	1.010456	1.011002	1.012035	1.012591	1.012520	1.012519	1.012398	1.007143	1.007082	1.006987	1.007472	1.008236	1.009246	1.010271	1.011198	1.011857	1.012325	1.012539	1.012826
24590.622	1.004966	1.005224	1.005485	1.006361	1.007878	1.007567	1.010681	1.010278	1.011555	1.012544	1.012710	1.013016	1.004970	1.005034	1.005161	1.005436	1.006295	1.007297	1.009367	1.010648	1.012103	1.012739	1.013259	1.013258	1.013031	1.005519	1.005025	1.005479	1.005758	1.007011	1.008369	1.009773	1.011198	1.012108	1.012594	1.012873	1.012915
24593.016	1.002542	1.002442	1.002743	1.003822	1.005217	1.005285	1.008643	1.008834	1.010433	1.011224	1.012266	1.012461	1.002208	1.002635	1.002516	1.003106	1.003858	1.005362	1.007463	1.009238	1.010775	1.011934	1.012333	1.012332	1.012608	1.002427	1.002324	1.002345	1.002804	1.004276	1.006211	1.008090	1.009978	1.010970	1.011916	1.012474	1.012480
24595.411	1.000396	0.999900	1.000446	1.001381	1.003268	1.003507	1.007578	1.007742	1.009745	1.010579	1.011691	1.011731	0.999954	0.999837	0.999870	1.000499	1.001501	1.003513	1.005837	1.008243	1.009825	1.011097	1.011487	1.011486	1.012259	1.000197	1.000266	1.000175	1.001128	1.002615	1.004923	1.006815	1.009025	1.010418	1.011188	1.011672	1.011693
24597.807	0.996672	0.997559	0.997880	0.999055	1.001225	1.000734	1.005268	1.005269	1.006957	1.008549	1.009488	1.010176	0.997280	0.997407	0.997352	0.998172	0.999117	1.000993	1.003776	1.005545	1.007749	1.009106	1.009860	1.009860	1.010080	0.997451	0.996976	0.997494	0.998212	0.999587	1.001844	1.004623	1.006562	1.008199	1.009297	1.009711	1.009842
24600.469	0.996279	0.995035	0.995183	0.996231	0.998394	0.998448	1.002852	1.002881	1.005097	1.006765	1.007305	1.007776	0.994940	0.995082	0.995078	0.995240	0.996791	0.998966	1.001384	1.003579	1.005899	1.006767	1.007386	1.007385	1.008302	0.994936	0.995302	0.995003	0.995816	0.997758	1.000123	1.002508	1.004586	1.006323	1.007285	1.007645	1.008280
24602.866	0.992808	0.992931	0.993176	0.994113	0.995909	0.996480	1.000188	1.000613	1.002369	1.003518	1.004460	1.004735	0.992805	0.993055	0.992543	0.993184	0.993887	0.995785	0.998643	1.000578	1.002885	1.003872	1.004851	1.004851	1.005623	0.993236	0.992824	0.992933	0.993752	0.994916	0.997487	0.999620	1.001580	1.002968	1.004317	1.005014	1.005526
24605.263	0.991120	0.991635	0.991780	0.992619	0.994332	0.994270	0.997274	0.998152	0.999532	1.001075	1.001615	1.002569	0.991515	0.991862	0.991862	0.991673	0.992785	0.994575	0.996949	0.998464	1.000494	1.001548	1.002329	1.002329	1.002978	0.991576	0.991556	0.991694	0.992311	0.993592	0.995214	0.997627	0.999591	1.001386	1.001651	1.002642	1.002609
24607.927	0.989094	0.989661	0.989615	0.990579	0.991987	0.992280	0.995061	0.995041	0.996510	0.997716	0.998120	0.998537	0.989747	0.990076	0.989646	0.989537	0.990545	0.992062	0.993683	0.994963	0.996814	0.998031	0.998383	0.998383	0.999322	0.989969	0.989698	0.989748	0.990203	0.991159	0.992803	0.994478	0.996345	0.997297	0.998038	0.998895	0.998954
24610.324	0.990092	0.988989	0.988905	0.989559	0.990361	0.990854	0.992950	0.992856	0.994359	0.995112	0.995648	0.996070	0.989164	0.989313	0.988668	0.988979	0.989786	0.990631	0.992345	0.993256	0.994420	0.995418	0.996048	0.996048	0.996083	0.989454	0.988680	0.989074	0.989384	0.990103	0.991594	0.992857	0.994186	0.994943	0.995556	0.996330	0.996212
24612.723	0.987992	0.987746	0.987985	0.988491	0.989207	0.989492	0.990745	0.991056	0.991606	0.992541	0.992456	0.992926	0.988054	0.988356	0.987953	0.987884	0.988581	0.989235	0.990191	0.990851	0.992070	0.992787	0.993089	0.993090	0.993241	0.988266	0.988121	0.988338	0.988634	0.989240	0.989658	0.990703	0.991753	0.992239	0.992792	0.993162	0.993852
24615.389	0.987991	0.987727	0.987812	0.987724	0.988315	0.988544	0.989426	0.989115	0.989720	0.990179	0.990542	0.990563	0.987853	0.988385	0.987697	0.987681	0.987862	0.988391	0.989367	0.989205	0.990153	0.990545	0.991096	0.991097	0.991066	0.987593	0.987881	0.987782	0.987914	0.988130	0.988823	0.989382	0.989759	0.990300	0.990477	0.990786	0.991221
24618.055	0.987481	0.987627	0.987435	0.987667	0.987787	0.987851	0.988503	0.987969	0.988391	0.988368	0.988413	0.988845	0.987703	0.988261	0.987682	0.987572	0.987579	0.987645	0.988325	0.988169	0.988049	0.988768	0.989060	0.989061	0.989243	0.988000	0.987833	0.987626	0.987659	0.987664	0.987971	0.987994	0.988497	0.988739	0.988636	0.989078	0.989181
24620.454	0.988209	0.987485	0.987498	0.987950	0.987633	0.987781	0.987253	0.987483	0.987397	0.987451	0.987373	0.987428	0.987892	0.988206	0.987951	0.987952	0.987697	0.987666	0.988252	0.987705	0.987184	0.987390	0.987357	0.987358	0.987713	0.987807	0.987850	0.987992	0.987802	0.987825	0.987761	0.987601	0.987635	0.987907	0.987623	0.987769	0.987722
24623.122	0.988452	0.988050	0.988208	0.987988	0.987535	0.987639	0.987358	0.987101	0.986702	0.986743	0.986592	0.986427	0.988462	0.988961	0.988325	0.988190	0.988100	0.987818	0.987999	0.986863	0.986654	0.986660	0.986717	0.986717	0.986709	0.988033	0.988485	0.988314	0.988054	0.987652	0.987507	0.987258	0.987122	0.986793	0.987097	0.986868	0.986717
24625.789	0.989164	0.989025	0.988925	0.988474	0.988305	0.988145	0.987234	0.986795	0.986554	0.986150	0.985974	0.985956	0.989198	0.989639	0.989436	0.989038	0.988688	0.988030	0.987902	0.986810	0.986239	0.985816	0.986098	0.986099	0.985804	0.989158	0.989047	0.988993	0.989279	0.988710	0.987705	0.987175	0.986837	0.986371	0.986144	0.985798	0.985775
24628.191	0.990394	0.990178	0.989812	0.989737	0.988769	0.988929	0.987504	0.987540	0.986680	0.986125	0.985979	0.985818	0.990379	0.990947	0.990391	0.989937	0.989421	0.988971	0.988591	0.987469	0.986524	0.986123	0.985881	0.985881	0.986106	0.990164	0.990239	0.990140	0.989858	0.989447	0.988398	0.987462	0.986893	0.986586	0.986187	0.986296	0.985979
24630.860	0.991793	0.991421	0.991616	0.990668	0.989719	0.989728	0.987784	0.987960	0.986656	0.986156	0.985610	0.985478	0.991782	0.992298	0.991730	0.991431	0.990865	0.989717	0.989069	0.987553	0.986317	0.986108	0.985687	0.985688	0.985743	0.991656	0.991463	0.991535	0.991025	0.990320	0.988946	0.987834	0.986843	0.986376	0.985928	0.985630	0.985554
24633.529	0.992894	0.993026	0.992811	0.992110	0.990790	0.991000	0.988393	0.988055	0.986932	0.986179	0.985709	0.985767	0.993230	0.993896	0.993202	0.992769	0.992078	0.991069	0.989874	0.988021	0.986538	0.986170	0.985905	0.985905	0.985696	0.992643	0.993013	0.992997	0.992594	0.991440	0.989707	0.988525	0.987533	0.986343	0.985976	0.985803	0.985753
24636.199	0.995042	0.994847	0.994178	0.993840	0.992151	0.992172	0.989177	0.989163	0.987840	0.986849	0.985987	0.985920	0.995190	0.995778	0.995045	0.994546	0.993476	0.992212	0.991211	0.989222	0.987392	0.986585	0.986029	0.986030	0.985775	0.994477	0.995117	0.994481	0.994031	0.993150	0.991293	0.989282	0.988139	0.986870	0.986116	0.985759	0.985733
24638.870	0.998106	0.996621	0.996775	0.995753	0.994241	0.994026	0.991033	0.990331	0.988928	0.987794	0.987153	0.986999	0.997440	0.997881	0.997338	0.996801	0.995818	0.994236	0.992613	0.990256	0.988420	0.987474	0.987320	0.987320	0.986978	0.996920	0.997288	0.996765	0.996061	0.994802	0.992893	0.990864	0.989463	0.988042	0.987358	0.986934	0.986742
24641.541	0.999383	0.999047	0.999073	0.997890	0.996273	0.996165	0.993006	0.992402	0.990906	0.989590	0.988960	0.988324	0.999437	1.000140	0.999379	0.998955	0.998154	0.996480	0.994755	0.992604	0.990027	0.989097	0.988918	0.988918	0.988334	0.999411	0.999133	0.998956	0.998290	0.996868	0.994875	0.992855	0.991100	0.989566	0.988833	0.988384	0.988133
24644.213	1.001693	1.001940	1.001436	1.000481	0.998851	0.998573	0.994961	0.994726	0.993121	0.991940	0.991086	0.990648	1.001658	1.002677	1.002010	1.001637	1.000281	0.998598	0.997128	0.994244	0.992623	0.991587	0.990989	0.990989	0.990392	1.001440	1.001919	1.001548	1.000906	0.999497	0.997430	0.995170	0.993259	0.992195	0.991362	0.990442	0.990223
24646.885	1.003870	1.004012	1.003832	1.002919	1.001327	1.001044	0.997584	0.997239	0.995649	0.994217	0.993361	0.992729	1.004034	1.004968	1.004205	1.003932	1.002729	1.001052	0.999109	0.996820	0.995021	0.993689	0.993246	0.993247	0.992622	1.003698	1.003577	1.003751	1.002933	1.001835	0.999731	0.997563	0.995691	0.994574	0.993382	0.992846	0.992395
24649.558	1.005899	1.005464	1.005491	1.004486	1.003146	1.002918	0.999585	0.999269	0.997640	0.996520	0.995830	0.995574	1.005837	1.006450	1.005893	1.005429	1.004501	1.002926	1.001548	0.999118	0.997238	0.996336	0.995409	0.995409	0.995165	1.005439	1.005689	1.005292	1.004812	1.003854	1.001382	0.999509	0.998028	0.996706	0.995879	0.995446	0.994700
24652.232	1.006913	1.007062	1.006584	1.005709	1.004612	1.004286	1.001507	1.001146	0.999920	0.998753	0.998333	0.998077	1.006889	1.007768	1.007161	1.006691	1.006066	1.004649	1.003154	1.001398	0.999583	0.998613	0.997950	0.997950	0.997464	1.006771	1.007030	1.006841	1.006196	1.005033	1.003394	1.001587	0.999976	0.999185	0.998326	0.997573	0.997386
24654.906	1.008346	1.007708	1.007685	1.007143	1.005878	1.005659	1.003481	1.003041	1.001899	1.001081	1.000673	1.000364	1.007618	1.008451	1.008000	1.007595	1.006738	1.006033	1.004908	1.002902	1.001584	1.001133	1.000448	1.000448	1.000011	1.007595	1.007486	1.007368	1.007266	1.006468	1.004702	1.003398	1.002036	1.001261	1.000767	1.000107	0.999684
24657.580	1.008082	1.008075	1.007823	1.007391	1.006786	1.006742	1.005217	1.004961	1.003981	1.003532	1.002894	1.002671	1.008066	1.008492	1.008280	1.008274	1.007592	1.006940	1.006110	1.004936	1.003662	1.003176	1.002870	1.002870	1.002134	1.008231	1.008167	1.008064	1.007843	1.007051	1.005946	1.005047	1.003849	1.003506	1.002679	1.002255	1.002040
24660.523	1.009019	1.007755	1.007711	1.007705	1.007406	1.007231	1.006646	1.006183	1.005741	1.005532	1.005265	1.005044	1.008102	1.008666	1.008066	1.008219	1.007901	1.007430	1.007315	1.006210	1.005858	1.005558	1.005325	1.005324	1.004443	1.008034	1.007895	1.007975	1.008031	1.007485	1.007113	1.006385	1.005549	1.005333	1.004959	1.004651	1.004550
24663.199	1.007611	1.007161	1.007121	1.007021	1.007155	1.007334	1.007425	1.007026	1.007250	1.007245	1.006842	1.006796	1.007571	1.007808	1.007573	1.007453	1.007646	1.007483	1.007618	1.007309	1.007278	1.007034	1.006790	1.006789	1.006621	1.007175	1.007121	1.007062	1.007189	1.007213	1.007289	1.006793	1.007050	1.006799	1.006927	1.006428	1.006597
24665.876	1.006732	1.006386	1.006393	1.006724	1.006987	1.007101	1.007307	1.008012	1.008076	1.008730	1.008574	1.008206	1.006447	1.007145	1.006628	1.006416	1.006738	1.007208	1.008102	1.008056	1.008328	1.008450	1.008246	1.008245	1.007967	1.006216	1.006362	1.006436	1.006674	1.007088	1.007442	1.007848	1.007712	1.008173	1.008286	1.008118	1.008022
24668.820	1.005484	1.004623	1.004606	1.005268	1.006138	1.006060	1.006628	1.007993	1.008751	1.008993	1.009289	1.009500	1.004404	1.004891	1.004549	1.004745	1.005274	1.005928	1.007812	1.008034	1.008674	1.009089	1.009172	1.009172	1.009289	1.004821	1.004737	1.004465	1.004814	1.005693	1.006417	1.007618	1.008422	1.008660	1.009339	1.009074	1.009247
24671.498	1.003418	1.003149	1.003478	1.003810	1.005079	1.005404	1.006251	1.007657	1.008571	1.009384	1.010110	1.009946	1.003540	1.003523	1.003267	1.003333	1.004043	1.005448	1.007017	1.008163	1.009273	1.009331	1.009923	1.009923	1.009953	1.003476	1.003263	1.003493	1.003835	1.004928	1.005954	1.007323	1.008684	1.009341	1.009487	1.009904	1.009650
24674.176	1.001118	1.001487	1.001737	1.002430	1.004117	1.004222	1.005965	1.007379	1.008382	1.009459	1.009814	1.010043	1.001185	1.001852	1.001515	1.002052	1.002479	1.004292	1.006135	1.007262	1.008549	1.009582	1.009821	1.009821	1.009996	1.001740	1.001567	1.001730	1.002029	1.003251	1.004984	1.006923	1.008106	1.009272	1.009700	1.009871	1.010412
24677.123	0.999515	0.999855	0.999785	1.000509	1.002378	1.002240	1.005229	1.005974	1.007405	1.008733	1.009534	1.009453	0.999783	1.000417	0.999234	1.000361	1.001076	1.002367	1.005040	1.006060	1.007944	1.008728	1.009136	1.009136	1.009403	0.999478	0.999538	0.999780	1.000014	1.001337	1.003399	1.005518	1.007380	1.008023	1.009116	1.009488	1.009680
24680.071	0.998189	0.997839	0.998268	0.999398	1.000999	1.001066	1.004275	1.004677	1.006288	1.007497	1.008377	1.008768	0.998060	0.998536	0.998129	0.998351	0.999437	1.000990	1.003394	1.004824	1.006996	1.007726	1.008339	1.008338	1.008806	0.998187	0.997997	0.998134	0.998474	1.000428	1.002132	1.004327	1.006152	1.007173	1.008235	1.008648	1.008854
24682.751	0.996297	0.996050	0.996719	0.997496	0.999461	0.999440	1.003058	1.003215	1.004312	1.005893	1.006859	1.006913	0.996358	0.996582	0.995960	0.996481	0.997391	0.999011	1.001916	1.003428	1.005338	1.006573	1.007016	1.007016	1.007257	0.996561	0.996532	0.996484	0.996992	0.998267	1.000606	1.002680	1.004182	1.005656	1.006665	1.007116	1.007351
24685.700	0.995217	0.995048	0.995117	0.996005	0.997777	0.997886	1.001003	1.001353	1.002847	1.003930	1.004561	1.005135	0.995152	0.995590	0.995003	0.995367	0.996331	0.997907	1.000306	1.001688	1.003236	1.004553	1.005019	1.005019	1.005730	0.995435	0.995217	0.995114	0.995723	0.997149	0.998932	1.001309	1.002643	1.003981	1.005043	1.005173	1.005089
24688.381	0.994331	0.994115	0.994418	0.995311	0.996566	0.996638	0.999400	0.999695	1.001085	1.002410	1.002712	1.003182	0.994254	0.994884	0.993925	0.994379	0.995140	0.996783	0.998900	0.999730	1.001767	1.002888	1.003437	1.003437	1.003927	0.994644	0.994374	0.994344	0.994828	0.996042	0.997761	0.999416	1.001226	1.002325	1.003060	1.003530	1.003849
24691.331	0.993211	0.993529	0.993290	0.994131	0.995414	0.995048	0.997444	0.997797	0.998848	0.999559	1.000946	1.001161	0.993540	0.994164	0.993324	0.994000	0.994242	0.995006	0.996943	0.996903	0.999207	1.000185	1.000513	1.000513	1.001107	0.993487	0.993359	0.993374	0.993707	0.994748	0.996126	0.997828	0.998611	0.999558	1.000394	1.000752	1.000904
24694.282	0.993235	0.993272	0.993342	0.993928	0.994832	0.994835	0.996448	0.996630	0.997446	0.998333	0.998636	0.999039	0.993501	0.993992	0.993130	0.993219	0.993446	0.994561	0.996509	0.995261	0.997554	0.998294	0.999073	0.999073	0.999224	0.993275	0.993450	0.993319	0.993829	0.994427	0.995485	0.996667	0.997195	0.997736	0.998734	0.998878	0.999329
24697.234	0.993264	0.992661	0.993010	0.993565	0.994107	0.994089	0.995183	0.995023	0.995649	0.996087	0.996333	0.996517	0.993105	0.993597	0.992565	0.993206	0.993049	0.993747	0.995247	0.994267	0.996056	0.996405	0.996741	0.996741	0.996979	0.993194	0.993150	0.993105	0.993121	0.993542	0.994087	0.994967	0.995778	0.995868	0.996502	0.996776	0.997091
24700.186	0.993769	0.992943	0.993075	0.993276	0.993722	0.993492	0.994127	0.994052	0.994718	0.994684	0.995158	0.995360	0.993133	0.993442	0.992956	0.993082	0.993076	0.993512	0.994485	0.993694	0.994293	0.994813	0.995310	0.995310	0.995458	0.993400	0.993267	0.992902	0.993515	0.993527	0.994013	0.994161	0.994802	0.995003	0.995018	0.995074	0.995224
24703.139	0.993568	0.993020	0.993038	0.993256	0.993453	0.993388	0.993322	0.993562	0.993841	0.993930	0.994242	0.994000	0.993197	0.993777	0.993160	0.993276	0.993174	0.993408	0.993933	0.993419	0.993621	0.993834	0.994071	0.994071	0.994049	0.993248	0.993107	0.993204	0.993208	0.993252	0.993519	0.993572	0.993773	0.993703	0.993881	0.994263	0.994039
24706.093	0.993668	0.993059	0.992842	0.993287	0.993072	0.992955	0.992757	0.992910	0.992753	0.992579	0.992740	0.992737	0.993155	0.993564	0.992913	0.992970	0.993156	0.993143	0.993396	0.992949	0.992555	0.992924	0.992873	0.992873	0.993078	0.993147	0.992980	0.992912	0.993099	0.992930	0.992808	0.992928	0.992804	0.992709	0.993010	0.992855	0.992940
24709.047	0.993095	0.993313	0.993068	0.993099	0.993100	0.993041	0.992833	0.992656	0.992677	0.992583	0.992355	0.992652	0.993177	0.994070	0.993338	0.993417	0.993249	0.993161	0.993410	0.992735	0.992523	0.992150	0.992421	0.992422	0.992714	0.993634	0.993431	0.993304	0.992965	0.992881	0.993054	0.992979	0.992603	0.992547	0.992854	0.992819	0.992786
24712.002	0.994197	0.993631	0.993667	0.993355	0.993142	0.993327	0.993071	0.992654	0.992470	0.992428	0.992530	0.992312	0.993731	0.993683	0.993631	0.993643	0.993295	0.993318	0.993651	0.992601	0.992407	0.992449	0.992497	0.992497	0.992386	0.993568	0.993775	0.993578	0.993260	0.993314	0.993209	0.992810	0.992677	0.992627	0.992158	0.992277	0.992277
24714.958	0.994215	0.993941	0.993813	0.993607	0.993387	0.993612	0.993048	0.992897	0.992754	0.992648	0.992398	0.992207	0.993987	0.994405	0.994034	0.993824	0.993843	0.993664	0.993910	0.992843	0.992465	0.992204	0.992290	0.992290	0.992243	0.993814	0.993832	0.993675	0.993588	0.993455	0.993295	0.992931	0.992879	0.992658	0.992505	0.992107	0.992382
24717.915	0.995653	0.994425	0.994700	0.994264	0.994400	0.993864	0.993453	0.993790	0.993033	0.992795	0.992665	0.992649	0.994950	0.995258	0.994738	0.994741	0.994326	0.994024	0.994147	0.993737	0.992925	0.992872	0.992794	0.992794	0.992746	0.994991	0.994764	0.994450	0.994567	0.994070	0.993854	0.993569	0.993237	0.992868	0.992652	0.992720	0.992521
24720.872	0.996604	0.995284	0.995736	0.995379	0.994830	0.994853	0.993926	0.993950	0.993489	0.993184	0.993309	0.993242	0.995858	0.996384	0.995503	0.995786	0.995010	0.994942	0.994782	0.994060	0.993514	0.993067	0.993139	0.993139	0.993095	0.995457	0.995248	0.995400	0.995253	0.994727	0.994893	0.994174	0.993664	0.993418	0.992862	0.993042	0.993334
24723.830	0.996584	0.996462	0.996213	0.996100	0.995554	0.995732	0.994627	0.994560	0.994105	0.993842	0.993459	0.993807	0.996731	0.997111	0.996629	0.996380	0.996001	0.995825	0.995430	0.994496	0.993861	0.993315	0.993256	0.993256	0.993250	0.996459	0.996345	0.996087	0.996140	0.995679	0.995116	0.994343	0.994431	0.993686	0.993472	0.993492	0.993223
24726.789	0.997687	0.997665	0.997569	0.997219	0.996395	0.996711	0.995456	0.995175	0.994654	0.994277	0.993954	0.993895	0.997765	0.998284	0.998097	0.997670	0.997430	0.996940	0.996341	0.995011	0.994430	0.993973	0.993992	0.993992	0.993864	0.997661	0.997711	0.997576	0.997377	0.997148	0.996179	0.995124	0.994973	0.994392	0.994072	0.993907	0.993836
24730.017	0.999086	0.998810	0.998640	0.998231	0.997459	0.997579	0.996072	0.995947	0.994958	0.994718	0.994234	0.994038	0.998943	0.999392	0.999020	0.998833	0.998255	0.997591	0.997010	0.995595	0.994824	0.994522	0.994208	0.994208	0.993949	0.998549	0.998740	0.998616	0.998576	0.997702	0.997180	0.995945	0.995046	0.994365	0.994555	0.994438	0.994307
24732.978	1.000399	1.000048	0.999761	0.999618	0.998542	0.998814	0.996867	0.996926	0.996004	0.995375	0.994661	0.994573	1.000320	1.000831	1.000487	1.000378	0.999489	0.998691	0.998043	0.996680	0.995583	0.995126	0.994634	0.994634	0.995094	1.000062	0.999906	0.999979	0.999834	0.998921	0.997950	0.996905	0.996077	0.995462	0.994934	0.994666	0.994399
24735.938	1.001853	1.001127	1.001079	1.000668	0.999940	0.999788	0.997698	0.997419	0.996483	0.995921	0.995327	0.995372	1.001538	1.001958	1.001430	1.001258	1.000587	0.999515	0.998798	0.997381	0.996486	0.995788	0.995347	0.995347	0.995029	1.001342	1.001231	1.001056	1.000849	0.999895	0.998733	0.997889	0.996560	0.996095	0.995456	0.995490	0.994999
24739.169	1.002470	1.002541	1.002398	1.001831	1.000724	1.000773	0.998954	0.998570	0.997784	0.996910	0.996515	0.996372	1.002714	1.003053	1.002575	1.002382	1.002123	1.001202	1.000003	0.998463	0.997555	0.996547	0.996465	0.996465	0.996139	1.002588	1.002429	1.002633	1.001920	1.001517	0.999940	0.998786	0.997685	0.996901	0.996513	0.996252	0.996291
24742.132	1.004719	1.003891	1.003418	1.003276	1.001878	1.001921	1.000141	0.999864	0.998800	0.998079	0.997557	0.997670	1.004133	1.004071	1.003901	1.003677	1.003374	1.002014	1.001204	0.999796	0.998336	0.997960	0.997373	0.997373	0.997269	1.003615	1.003824	1.003774	1.003243	1.002353	1.001154	1.000024	0.999060	0.998315	0.997466	0.997427	0.997262
24745.364	1.004904	1.004489	1.004747	1.004212	1.002860	1.003169	1.001207	1.001096	1.000120	0.999558	0.998830	0.998911	1.004790	1.005169	1.005014	1.004738	1.004053	1.003235	1.002304	1.001058	0.999650	0.999189	0.998859	0.998859	0.998801	1.004691	1.004673	1.004579	1.004360	1.003650	1.002436	1.001105	1.000262	0.999388	0.998741	0.998636	0.998341
24748.328	1.005433	1.005515	1.005394	1.005019	1.003690	1.003987	1.002217	1.002398	1.001297	1.000879	1.000541	1.000266	1.005470	1.005770	1.005635	1.005467	1.005074	1.004148	1.003496	1.002106	1.001053	1.000467	0.999819	0.999819	0.999807	1.005549	1.005122	1.005433	1.004965	1.004774	1.003355	1.002012	1.001352	1.000639	1.000183	1.000182	0.999798
24751.562	1.005340	1.006331	1.005934	1.005682	1.004761	1.005295	1.003543	1.003420	1.002775	1.002042	1.001779	1.001718	1.005940	1.006775	1.006149	1.006091	1.005756	1.004886	1.004218	1.003290	1.002554	1.001758	1.001496	1.001496	1.001197	1.005955	1.006152	1.005990	1.005684	1.005438	1.004325	1.003371	1.002622	1.002009	1.001923	1.001528	1.001494
24754.797	1.007357	1.006282	1.006470	1.006142	1.005359	1.005648	1.004349	1.004367	1.003947	1.003314	1.002874	1.002793	1.006927	1.007068	1.006624	1.006651	1.006307	1.005840	1.005599	1.004492	1.003501	1.003264	1.003071	1.003071	1.002783	1.006581	1.006673	1.006586	1.006244	1.005905	1.005107	1.004504	1.003707	1.003541	1.002997	1.003103	1.002757
24757.763	1.006631	1.006552	1.006418	1.006195	1.005760	1.005994	1.005486	1.005115	1.004675	1.004573	1.004222	1.004209	1.006540	1.006581	1.006436	1.006392	1.006336	1.005770	1.005998	1.005192	1.004920	1.004517	1.004024	1.004024	1.003642	1.006381	1.006433	1.006682	1.006364	1.006010	1.005421	1.005045	1.004672	1.004190	1.004104	1.004012	1.003781
24761.000	1.006855	1.006253	1.006285	1.006298	1.006151	1.006272	1.005922	1.005666	1.005576	1.005487	1.005517	1.005318	1.006509	1.006622	1.006254	1.006212	1.006234	1.006425	1.006314	1.005841	1.005661	1.005640	1.005420	1.005420	1.004911	1.006869	1.006269	1.006619	1.006506	1.006330	1.006265	1.005728	1.005767	1.005581	1.005330	1.005359	1.005023
24764.237	1.005317	1.005525	1.005514	1.005530	1.005816	1.005983	1.006630	1.006158	1.006504	1.006751	1.006440	1.006453	1.005546	1.005905	1.005673	1.005835	1.005573	1.006383	1.006616	1.006493	1.006500	1.006473	1.006197	1.006197	1.006337	1.005846	1.005445	1.005880	1.005814	1.005731	1.006122	1.006519	1.006277	1.006451	1.006372	1.006350	1.006183
24767.206	1.004493	1.004652	1.004912	1.004976	1.005300	1.005518	1.006378	1.006445	1.006906	1.007150	1.007236	1.007257	1.004631	1.004771	1.004589	1.004721	1.005182	1.005739	1.006621	1.006602	1.007244	1.007205	1.007123	1.007122	1.007110	1.004920	1.004611	1.004799	1.005308	1.005200	1.005908	1.006406	1.006672	1.007041	1.007095	1.007030	1.007212
24770.445	1.004083	1.003492	1.003849	1.003983	1.004896	1.004927	1.006521	1.006534	1.007087	1.007571	1.007857	1.007892	1.003858	1.003673	1.003864	1.003699	1.004515	1.005240	1.006192	1.006601	1.007440	1.007696	1.007910	1.007910	1.007858	1.004087	1.003841	1.003789	1.003845	1.005057	1.005462	1.006313	1.007294	1.007548	1.007726	1.007762	1.007586
24773.685	1.001983	1.002262	1.002475	1.003002	1.004020	1.003981	1.006516	1.006449	1.007355	1.007748	1.008137	1.008209	1.002244	1.002752	1.002661	1.002529	1.003527	1.004629	1.005574	1.006710	1.007522	1.007929	1.008199	1.008199	1.008141	1.002611	1.002583	1.002767	1.003085	1.004059	1.004801	1.006100	1.006784	1.007602	1.007893	1.008311	1.008122
24776.926	1.000229	1.001015	1.001405	1.002023	1.003052	1.003426	1.005904	1.005838	1.006829	1.007576	1.008008	1.008427	1.001037	1.001145	1.001130	1.001214	1.002120	1.003700	1.005019	1.006313	1.007278	1.007988	1.007794	1.007794	1.007969	1.001369	1.001613	1.001216	1.001710	1.002969	1.004492	1.005710	1.006905	1.007723	1.008109	1.008593	1.008368
24780.167	1.000899	1.000293	1.000276	1.000892	1.002459	1.002832	1.005339	1.005496	1.006689	1.007533	1.007951	1.008258	1.000522	1.000489	1.000362	1.000714	1.001373	1.002879	1.004157	1.005574	1.006961	1.007416	1.007993	1.007992	1.008328	1.000344	1.000423	1.000601	1.001355	1.002160	1.003600	1.005033	1.006231	1.007240	1.007777	1.008225	1.008020
24783.410	0.999297	0.999268	0.999548	1.000237	1.001381	1.002148	1.004849	1.004821	1.005809	1.007022	1.007488	1.007290	0.999456	0.999554	0.999472	0.999793	1.000518	1.001062	1.003711	1.004952	1.006188	1.006940	1.007104	1.007103	1.007500	0.999794	0.999747	0.999850	1.000468	1.001113	1.002888	1.004354	1.005767	1.006717	1.007624	1.007589	1.007906
24786.653	0.998709	0.999086	0.998918	0.999807	1.001058	1.000921	1.003758	1.003741	1.004818	1.005699	1.006279	1.006455	0.998713	0.998705	0.998941	0.999106	0.999884	0.999645	1.002858	1.003983	1.005316	1.006014	1.005756	1.005756	1.006916	0.999086	0.998930	0.999356	0.999462	1.000473	1.001791	1.003345	1.004905	1.005687	1.006458	1.006656	1.006869
24789.897	0.998813	0.998727	0.998729	0.999074	1.000367	1.000546	1.002955	1.003072	1.003899	1.004071	1.005453	1.005506	0.998658	0.998670	0.998615	0.998770	0.999528	0.998846	1.001874	1.003140	1.004067	1.004864	1.004509	1.004509	1.005866	0.998871	0.998918	0.999087	0.999520	1.000121	1.001374	1.002705	1.003834	1.004681	1.005307	1.005416	1.005788
24793.142	0.997549	0.998660	0.998849	0.999005	0.999781	1.000171	1.001811	1.002035	1.002726	1.002956	1.003993	1.004004	0.998578	0.998280	0.998382	0.998443	0.999098	0.998793	1.000924	1.002006	1.003056	1.003902	1.003663	1.003663	1.004383	0.998701	0.998392	0.998788	0.998856	0.999247	1.000490	1.001932	1.002741	1.003339	1.004027	1.004504	1.004215
24796.659	0.998412	0.998477	0.998633	0.998741	0.998953	0.999365	1.000778	1.000916	1.001354	1.001325	1.001706	1.002541	0.998577	0.998508	0.998537	0.998540	0.998817	0.998822	1.000059	1.000665	1.001712	1.002319	1.001972	1.001972	1.002812	0.998825	0.998317	0.998561	0.998651	0.999146	1.000182	1.000628	1.001538	1.002029	1.002502	1.002879	1.002961
24799.906	0.998398	0.998641	0.998306	0.998760	0.998845	0.998889	0.999879	0.999925	1.000668	1.000544	1.000673	1.001107	0.998445	0.998339	0.998320	0.998402	0.998679	0.998779	0.999731	0.999747	1.000209	1.000689	1.000989	1.000989	1.001287	0.998576	0.998590	0.998623	0.998959	0.998872	0.999403	0.999890	1.000328	1.000694	1.000813	1.000727	1.001387
24803.153	0.998879	0.998557	0.998458	0.998784	0.998653	0.998732	0.999254	0.998985	0.999761	0.999455	0.999608	0.999793	0.998847	0.998711	0.998683	0.998502	0.998675	0.998872	0.999098	0.999199	0.999599	0.999577	0.999884	0.999884	1.000357	0.998836	0.998717	0.998716	0.998923	0.998878	0.999007	0.999084	0.999570	1.000047	1.000179	1.000133	1.000119
24806.402	0.999051	0.998753	0.998632	0.998869	0.998513	0.998941	0.998736	0.998969	0.998901	0.998564	0.998952	0.998879	0.998896	0.998517	0.998674	0.998575	0.998723	0.998776	0.998833	0.999004	0.998884	0.999279	0.999377	0.999377	0.999433	0.998876	0.999144	0.998968	0.998832	0.998735	0.998877	0.998860	0.999253	0.999234	0.999009	0.999443	0.999240
24809.922	0.999567	0.998829	0.999007	0.998917	0.998514	0.998602	0.998544	0.998411	0.998343	0.998003	0.997932	0.997985	0.999202	0.998669	0.999113	0.999087	0.999263	0.998827	0.998585	0.998363	0.998278	0.998317	0.998241	0.998241	0.998289	0.998908	0.999008	0.999100	0.999016	0.998524	0.998393	0.998749	0.998534	0.998094	0.997976	0.998462	0.998490
24813.172	0.998081	0.999515	0.999044	0.999539	0.998709	0.998994	0.998377	0.998354	0.998081	0.997776	0.997865	0.997873	0.999533	0.998885	0.999507	0.999274	0.999353	0.999149	0.998791	0.998585	0.998453	0.998031	0.998077	0.998077	0.998064	0.999574	0.999504	0.999575	0.999417	0.999275	0.998923	0.998699	0.998646	0.998126	0.997974	0.997908	0.997782
24816.423	1.000105	0.999464	0.999445	0.999727	0.999111	0.999495	0.998672	0.998553	0.997996	0.998186	0.997831	0.997867	0.999933	0.999690	0.999670	1.000049	0.999550	0.999340	0.998948	0.998289	0.998052	0.997916	0.997954	0.997954	0.997923	0.999634	0.999719	0.999707	0.999762	0.999400	0.999089	0.998895	0.998224	0.998308	0.997788	0.997932	0.997714
24819.946	0.999994	0.999981	0.999828	1.000053	0.999660	0.999508	0.998760	0.998851	0.998406	0.998303	0.997876	0.998214	1.000188	0.999604	1.000050	1.000175	0.999951	0.999849	0.999315	0.998619	0.998399	0.997837	0.997928	0.997928	0.998077	1.000089	1.000269	1.000284	0.999835	0.999492	0.999277	0.999059	0.998330	0.998365	0.998046	0.998061	0.997914
24823.199	1.000480	1.000668	1.000518	1.000384	1.000030	0.999936	0.998981	0.999310	0.998855	0.998493	0.997975	0.998143	1.000555	1.000514	1.000532	1.000482	1.000529	1.000174	0.999099	0.999152	0.998648	0.998277	0.997950	0.997950	0.998222	1.000752	1.000811	1.000679	1.000702	1.000208	0.999663	0.999129	0.998515	0.998445	0.998325	0.998175	0.998077
24826.724	1.001685	1.001170	1.001293	1.000731	1.000676	1.000532	0.999454	0.999410	0.998657	0.998401	0.998543	0.998338	1.001069	1.000757	1.001197	1.000968	1.000833	1.000416	0.999861	0.999260	0.999007	0.998862	0.998192	0.998192	0.998477	1.001297	1.001135	1.001225	1.000898	1.000589	1.000286	0.999382	0.999213	0.999014	0.998646	0.998354	0.998329
24830.250	1.002177	1.001698	1.001723	1.001650	1.001157	1.001114	0.999585	0.999881	0.999559	0.998993	0.998964	0.998661	1.001746	1.001375	1.001695	1.001574	1.001389	1.001061	1.000101	0.999916	0.999242	0.998935	0.999007	0.999007	0.998972	1.001809	1.001848	1.001907	1.001692	1.001146	1.000674	0.999903	0.999426	0.999292	0.999307	0.998779	0.999054
24833.506	1.001586	1.002444	1.002401	1.002179	1.001319	1.001467	1.000479	1.000129	0.999795	0.999378	0.999252	0.998962	1.002334	1.001672	1.002455	1.002293	1.002139	1.001347	1.000585	1.000073	0.999605	0.999337	0.998822	0.998822	0.998843	1.002246	1.002314	1.002091	1.002035	1.001907	1.001013	1.000137	0.999679	0.999337	0.999029	0.999248	0.999057
24837.034	1.002233	1.002933	1.002922	1.002774	1.002102	1.002012	1.000814	1.000615	1.000171	0.999443	0.999553	0.999521	1.002846	1.002490	1.003144	1.002860	1.002740	1.002018	1.000841	1.000662	1.000079	0.999907	0.999506	0.999506	0.999276	1.002578	1.003017	1.002987	1.002646	1.002238	1.001649	1.000817	1.000216	0.999983	0.999564	0.999553	0.999362
24840.563	1.003576	1.003491	1.003207	1.002976	1.002400	1.002288	1.001244	1.001112	1.000849	1.000305	0.999974	1.000031	1.003315	1.002895	1.003658	1.003395	1.002763	1.002281	1.001718	1.001116	1.000381	0.999806	1.000000	1.000000	0.999769	1.003254	1.003311	1.003454	1.002992	1.002579	1.002143	1.001174	1.000828	1.000365	1.000217	1.000217	0.999569
24843.821	1.004175	1.003887	1.003942	1.003634	1.003164	1.003162	1.001661	1.001480	1.000995	1.000746	1.000647	1.000380	1.003959	1.003026	1.003996	1.003864	1.003481	1.003072	1.001954	1.001512	1.001307	1.000718	1.000431	1.000431	0.999971	1.003780	1.003923	1.003753	1.003740	1.003300	1.002332	1.001951	1.000988	1.000819	1.000590	1.000400	1.000333
24847.352	1.004924	1.004153	1.004186	1.003788	1.003575	1.003260	1.002100	1.002242	1.001989	1.001436	1.001150	1.001162	1.004374	1.003435	1.004132	1.004151	1.003600	1.003586	1.002476	1.002312	1.001497	1.000938	1.000958	1.000957	1.000662	1.003977	1.004247	1.004129	1.003914	1.003579	1.002744	1.002254	1.001782	1.001299	1.001194	1.000854	1.000819
24850.884	1.005145	1.004577	1.004682	1.004442	1.003994	1.003855	1.002940	1.002952	1.002440	1.002078	1.001864	1.001561	1.004476	1.003504	1.004741	1.004607	1.004311	1.003876	1.002901	1.002435	1.002461	1.001733	1.001737	1.001737	1.001465	1.004473	1.004827	1.004468	1.004849	1.004029	1.003476	1.002897	1.002517	1.002023	1.001812	1.001613	1.001375
24854.417	1.005636	1.004792	1.004523	1.004556	1.004479	1.004172	1.003553	1.003401	1.003050	1.002800	1.002575	1.002228	1.005028	1.003980	1.004829	1.004792	1.004605	1.004157	1.003364	1.003561	1.002772	1.002608	1.002355	1.002355	1.001921	1.004969	1.004947	1.005066	1.004822	1.004452	1.004017	1.003192	1.002848	1.002428	1.002591	1.002391	1.002014
24857.951	1.005023	1.005128	1.005026	1.004800	1.004545	1.004462	1.003828	1.003915	1.003610	1.003234	1.002942	1.003062	1.004809	1.003865	1.005192	1.004735	1.004445	1.004441	1.003670	1.003766	1.003346	1.003202	1.003177	1.003177	1.002847	1.004825	1.005199	1.005127	1.004577	1.004324	1.004283	1.003607	1.003606	1.003645	1.003096	1.003066	1.002871
24861.485	1.005865	1.004641	1.004931	1.004808	1.004583	1.004492	1.003979	1.004221	1.003935	1.004011	1.004006	1.003779	1.004863	1.003749	1.004911	1.004667	1.004852	1.004601	1.003892	1.004043	1.003866	1.003675	1.003603	1.003603	1.003406	1.004827	1.005126	1.004807	1.004470	1.004391	1.004535	1.004078	1.004092	1.003761	1.003499	1.003195	1.003285
24865.021	1.004799	1.004650	1.004917	1.004788	1.004675	1.004567	1.004265	1.004564	1.004587	1.004262	1.004255	1.004056	1.004429	1.003404	1.005033	1.004637	1.004727	1.004609	1.003983	1.004374	1.004452	1.004257	1.004170	1.004170	1.004226	1.004410	1.004524	1.004424	1.004657	1.004525	1.004473	1.004373	1.004284	1.004257	1.004105	1.004002	1.003924
24868.558	1.004473	1.004242	1.004188	1.004461	1.004604	1.004298	1.004712	1.004720	1.004889	1.004779	1.004751	1.004574	1.004432	1.003158	1.004425	1.004363	1.004508	1.004474	1.003901	1.004790	1.004871	1.004658	1.004662	1.004661	1.004517	1.004531	1.004368	1.004241	1.004562	1.004158	1.004765	1.004503	1.004528	1.004751	1.004734	1.004137	1.004482
24872.096	1.003239	1.004168	1.004298	1.004334	1.004294	1.004078	1.004571	1.004890	1.004634	1.005033	1.004759	1.004770	1.003795	1.002752	1.004038	1.004252	1.004079	1.004401	1.004104	1.004875	1.004963	1.004852	1.004912	1.004912	1.004903	1.004237	1.003849	1.003792	1.004093	1.004177	1.004315	1.004626	1.005021	1.004662	1.004897	1.004670	1.004922
24875.635	1.003981	1.003393	1.003808	1.003944	1.004217	1.004004	1.004556	1.004819	1.004733	1.004982	1.005088	1.005079	1.003560	1.002265	1.003611	1.003402	1.003704	1.004099	1.003741	1.004908	1.004557	1.004980	1.005111	1.005110	1.004809	1.003548	1.003368	1.003641	1.003475	1.003926	1.004259	1.004506	1.004872	1.004725	1.004893	1.004997	1.005219
24879.175	1.003979	1.003233	1.003441	1.003525	1.003778	1.003922	1.004443	1.004562	1.004615	1.005043	1.005264	1.005135	1.003022	1.001816	1.002981	1.003172	1.003405	1.004205	1.003920	1.004903	1.005185	1.005197	1.005401	1.005401	1.004937	1.003232	1.003340	1.003357	1.003472	1.003637	1.004102	1.004473	1.004816	1.005161	1.005108	1.005332	1.005403
24882.716	1.002564	1.003019	1.003193	1.002949	1.003917	1.003576	1.004635	1.004463	1.004986	1.005216	1.005386	1.005336	1.002843	1.001196	1.002794	1.003050	1.003183	1.003587	1.003336	1.004833	1.004944	1.005100	1.005226	1.005226	1.005486	1.002818	1.002600	1.002877	1.003035	1.003565	1.003768	1.004440	1.004824	1.005195	1.004889	1.005391	1.005150
24886.531	1.001191	1.002425	1.002297	1.002613	1.003052	1.003038	1.003774	1.004152	1.004600	1.004988	1.004907	1.004727	1.002293	1.000266	1.002071	1.002348	1.002529	1.003254	1.003151	1.004522	1.004805	1.004962	1.005078	1.005078	1.005197	1.002119	1.002191	1.001997	1.002471	1.002895	1.003320	1.004348	1.004273	1.004659	1.005055	1.005229	1.005329
24890.073	1.002416	1.001820	1.002058	1.002096	1.002760	1.002571	1.003853	1.003817	1.004516	1.004577	1.004752	1.004736	1.002012	1.000130	1.001664	1.001679	1.002197	1.002728	1.002422	1.003924	1.004165	1.004690	1.004900	1.004899	1.004511	1.001958	1.001716	1.001811	1.002051	1.002253	1.002921	1.003707	1.004389	1.004635	1.004562	1.004704	1.004960
24893.618	1.001922	1.001497	1.001508	1.001419	1.002238	1.002471	1.003335	1.003315	1.003698	1.004078	1.004288	1.004309	1.001188	0.999817	1.001280	1.001230	1.001791	1.002330	1.002218	1.003899	1.003964	1.004360	1.004552	1.004551	1.004312	1.001485	1.001146	1.001629	1.001465	1.001939	1.002762	1.003274	1.003865	1.004274	1.004417	1.004647	1.004387
24897.435	1.001191	1.001206	1.000936	1.001260	1.001840	1.001892	1.002989	1.002893	1.003218	1.003724	1.004056	1.004220	1.000939	0.998964	1.000764	1.000940	1.001230	1.001803	1.001333	1.003137	1.003392	1.003659	1.004117	1.004117	1.004070	1.000810	1.000871	1.001012	1.001009	1.001447	1.002318	1.002803	1.002952	1.003727	1.003667	1.003845	1.004219
24900.982	1.000479	1.000717	1.000846	1.000807	1.001338	1.001109	1.002135	1.002049	1.002562	1.003083	1.003367	1.003175	1.000625	0.998543	1.000477	1.000414	1.000798	1.001302	1.000917	1.002435	1.002895	1.003363	1.003182	1.003182	1.003705	1.000548	1.000407	1.000844	1.000552	1.000954	1.001871	1.002116	1.002682	1.003154	1.003354	1.003655	1.003764
24904.802	1.000157	1.000334	1.000173	1.000337	1.000815	1.000569	1.001503	1.001354	1.001871	1.002446	1.002415	1.002642	0.999938	0.998244	0.999955	0.999913	1.000153	1.000811	1.000248	1.002170	1.001975	1.002198	1.002557	1.002557	1.002961	1.000122	1.000217	1.000243	1.000492	1.000702	1.001279	1.001928	1.002092	1.002519	1.002749	1.003107	1.002901
24908.350	1.000117	1.000209	1.000322	1.000185	1.000723	1.000365	1.001388	1.001312	1.001804	1.002077	1.002018	1.002178	0.999978	0.997840	0.999989	0.999883	1.000315	1.000835	0.999934	1.001485	1.001626	1.002117	1.002153	1.002153	1.002250	1.000050	1.000059	1.000481	1.000484	1.000706	1.001050	1.001465	1.001681	1.002048	1.002246	1.002094	1.002134
24912.172	1.000213	0.999986	1.000156	1.000039	1.000432	1.000426	1.001311	1.001137	1.001372	1.001636	1.001796	1.001652	0.999715	0.997669	0.999743	0.999751	1.000103	1.000466	0.999527	1.001074	1.001447	1.001600	1.001925	1.001924	1.001795	0.999954	0.999669	1.000084	0.999901	1.000436	1.000480	1.000962	1.001029	1.001448	1.001633	1.001895	1.001673
24915.723	0.999889	1.000098	1.000067	0.999919	1.000348	1.000021	1.000636	1.000467	1.000635	1.000816	1.001215	1.001047	0.999760	0.997647	0.999711	0.999964	0.999799	1.000248	0.999363	1.000929	1.001037	1.001133	1.001368	1.001368	1.001108	0.999694	0.999957	0.999797	0.999804	1.000357	1.000402	1.000711	1.000838	1.000936	1.001183	1.001177	1.001474
24919.547	1.000116	0.999917	0.999806	0.999561	1.000055	0.999834	0.999872	1.000029	0.999981	1.000407	1.000240	1.000072	0.999624	0.997401	0.999490	0.999673	0.999580	0.999892	0.998770	1.000074	1.000154	1.000197	1.000365	1.000365	1.000674	0.999657	0.999920	0.999575	0.999687	0.999925	0.999969	1.000305	1.000233	1.000235	1.000362	1.000554	1.000571
24923.100	0.999986	0.999942	0.999586	0.999803	0.999862	0.999985	0.999713	0.999754	0.999636	0.999976	0.999861	0.999982	0.999561	0.997410	0.999876	0.999889	0.999811	0.999677	0.998291	0.999410	0.999642	0.999850	0.999747	0.999747	0.999924	0.999633	0.999945	0.999654	0.999776	0.999978	0.999851	0.999858	0.999812	0.999524	0.999969	0.999924	0.999975
24926.927	0.998868	1.000083	0.999713	0.999672	0.999431	0.999328	0.999113	0.999418	0.999290	0.999359	0.999188	0.999257	0.999616	0.996341	0.999519	0.999820	0.999460	0.999673	0.998071	0.999380	0.999265	0.999231	0.999363	0.999363	0.999453	0.999637	0.999683	0.999750	0.999820	0.999863	0.999785	0.999545	0.999271	0.999173	0.999511	0.999184	0.999583
24930.755	0.999414	0.999728	0.999740	0.999709	0.999595	0.999308	0.999212	0.999204	0.999216	0.999037	0.999079	0.999002	0.999608	0.996977	0.999556	0.999538	0.999684	0.999495	0.997892	0.999120	0.999041	0.998801	0.999002	0.999002	0.999042	0.999770	0.999520	0.999734	0.999761	0.999524	0.999349	0.999053	0.999008	0.998778	0.998931	0.999045	0.999065
24934.584	0.999870	1.000339	1.000086	0.999613	0.999386	0.999305	0.998917	0.998832	0.998782	0.998653	0.998579	0.998885	0.999732	0.998264	0.999616	0.999620	0.999663	0.999584	0.997799	0.998936	0.998787	0.998674	0.998446	0.998446	0.998552	0.999853	0.999742	0.999647	0.999734	0.999721	0.999373	0.999256	0.998916	0.998899	0.998700	0.998558	0.998952
24938.141	0.999654	1.000229	1.000237	0.999966	0.999717	0.999816	0.999066	0.999097	0.999024	0.999031	0.999004	0.998940	1.000141	0.999469	1.000018	1.000032	1.000071	0.999608	0.997902	0.998900	0.998728	0.998578	0.998654	0.998654	0.998640	1.000145	0.999971	1.000036	1.000441	1.000020	0.999620	0.999455	0.998975	0.998576	0.998676	0.998524	0.998759
24941.972	1.000860	1.000508	1.000554	1.000416	1.000052	0.999777	0.999296	0.999168	0.998818	0.998840	0.998212	0.998661	1.000435	1.000697	1.000240	1.000724	1.000341	0.999850	0.997983	0.999226	0.998653	0.998469	0.998662	0.998662	0.998731	1.000436	1.000662	1.000576	1.000447	0.999946	0.999849	0.999444	0.999223	0.998678	0.998342	0.998242	0.998621
24945.805	1.000595	1.000815	1.000769	1.000683	1.000004	1.000055	0.999391	0.999446	0.999291	0.998498	0.998587	0.998536	1.000605	1.002089	1.000656	1.000774	1.000329	0.999836	0.998007	0.999040	0.998924	0.998454	0.998512	0.998512	0.998579	1.000649	1.000750	1.000767	1.000588	1.000124	1.000043	0.999595	0.998973	0.998942	0.998781	0.998409	0.998666
24949.639	0.999886	1.001231	1.001121	1.000739	1.000481	0.999916	0.999726	0.999116	0.999028	0.998905	0.998749	0.998547	1.000721	1.002903	1.001008	1.001065	1.000810	1.000093	0.998084	0.999335	0.999369	0.998593	0.998831	0.998832	0.998871	1.000922	1.001145	1.000977	1.000946	1.000586	1.000110	0.999671	0.999009	0.998768	0.998543	0.998579	0.998607
24953.474	1.000701	1.001367	1.001065	1.000692	1.000555	1.000071	0.999435	0.999369	0.999042	0.998776	0.998493	0.998342	1.000966	1.003424	1.000803	1.000914	1.000799	1.000258	0.998007	0.999364	0.998906	0.998728	0.998696	0.998696	0.998861	1.001004	1.001035	1.000910	1.000832	1.000616	1.000018	0.999970	0.998995	0.998728	0.998850	0.998603	0.998698
24957.310	1.000476	1.001440	1.001361	1.001029	1.000452	1.000674	0.999595	0.999593	0.999308	0.999004	0.998795	0.998612	1.001139	1.003243	1.000929	1.000985	1.000706	1.000398	0.998142	0.999448	0.999243	0.998730	0.998606	0.998606	0.998539	1.000901	1.000951	1.001130	1.001007	1.000636	1.000289	0.999661	0.999114	0.999118	0.998831	0.998523	0.998573
24961.148	1.001740	1.001402	1.001556	1.001189	1.000622	1.000584	0.999938	0.999801	0.999638	0.999091	0.998932	0.998826	1.001241	1.003606	1.001244	1.001250	1.000857	1.000411	0.998230	0.999223	0.999452	0.998811	0.998775	0.998775	0.998537	1.001108	1.001522	1.001194	1.000914	1.000972	1.000391	0.999745	0.999371	0.998903	0.999038	0.998467	0.998846
24964.986	1.001276	1.001513	1.001330	1.001159	1.000750	1.000633	0.999809	0.999986	0.999781	0.999392	0.999252	0.998999	1.001126	1.003532	1.001346	1.001176	1.000806	1.000889	0.998249	0.999706	0.999714	0.999235	0.999059	0.999059	0.998795	1.001245	1.001243	1.001254	1.001312	1.000944	1.000643	1.000131	0.999505	0.999350	0.999252	0.999027	0.998980
24969.100	1.001460	1.001489	1.001263	1.000954	1.000788	1.000954	1.000157	1.000088	0.999831	0.999704	0.999567	0.999353	1.000982	1.003194	1.001300	1.001319	1.000544	1.000615	0.998219	0.999852	0.999665	0.999255	0.999222	0.999222	0.999083	1.001007	1.001150	1.001149	1.001036	1.000887	1.000513	1.000097	0.999712	0.999474	0.999225	0.999195	0.999257
24972.942	1.000849	1.001147	1.001478	1.000936	1.000776	1.000733	0.999862	0.999730	0.999735	0.999408	0.999540	0.999471	1.000888	1.002934	1.001088	1.001119	1.000778	1.000774	0.998180	0.999997	0.999804	0.999352	0.999451	0.999451	0.999502	1.000800	1.001378	1.001121	1.001029	1.001090	1.000619	1.000373	0.999873	0.999534	0.999580	0.999322	0.999494
24976.784	1.000671	1.001158	1.001112	1.000760	1.000620	1.000498	0.999899	1.000197	0.999932	0.999647	0.999815	0.999553	1.000532	1.002741	1.001106	1.000621	1.000603	1.000615	0.997554	1.000152	1.000132	0.999600	0.999593	0.999593	0.999535	1.000750	1.000754	1.000614	1.001024	1.000619	1.000221	1.000165	0.999899	0.999681	0.999663	0.999616	0.999668
24980.627	1.000185	1.000443	1.001047	1.000801	1.000755	1.000353	1.000419	0.999966	1.000297	1.000220	1.000113	0.999961	1.000631	1.002290	1.000756	1.000399	1.000590	1.000415	0.997691	0.999943	0.999844	0.999864	0.999518	0.999518	0.999719	1.000529	1.000571	1.000760	1.000859	1.000602	1.000556	1.000373	0.999764	0.999704	0.999869	0.999628	0.999978
24984.472	1.000851	1.000935	1.000783	1.000766	1.000646	1.000273	1.000235	1.000288	1.000267	0.999937	1.000047	1.000133	1.000189	1.002058	1.000466	1.000667	1.000686	1.000608	0.998772	1.000334	1.000332	1.000187	1.000036	1.000036	1.000053	1.000327	1.000952	1.000556	1.000524	1.000721	1.000380	1.000470	1.000133	0.999886	0.999890	0.999964	1.000270
24988.592	1.000860	1.000459	1.000671	1.000329	1.000490	1.000121	1.000032	1.000387	1.000080	1.000272	1.000072	1.000176	1.000315	1.001716	1.000408	1.000166	1.000416	1.000122	0.999426	1.000130	1.000314	1.000265	1.000047	1.000047	1.000254	1.000073	1.000314	1.000419	1.000520	1.000277	1.000250	1.000267	1.000170	1.000270	0.999960	0.999923	1.000321
24992.440	0.999584	1.000268	1.000382	1.000019	1.000157	0.999803	1.000006	1.000080	0.999861	0.999992	1.000115	1.000038	0.999750	1.001117	0.999797	0.999769	1.000085	0.999901	1.000272	1.000051	1.000303	1.000148	0.999956	0.999956	0.999974	1.000005	1.000276	1.000205	1.000241	1.000187	1.000138	1.000230	0.999758	1.000056	1.000170	1.000080	1.000228
24996.563	0.999581	1.000036	0.999891	0.999691	0.999845	0.999380	0.999776	0.999702	0.999679	0.999720	0.999716	0.999882	0.999315	1.000542	0.999242	0.999437	0.999587	0.999580	1.000954	0.999688	0.999868	0.999813	0.999786	0.999786	0.999961	0.999325	0.999755	0.999682	0.999646	0.999556	0.999867	0.999781	0.999966	0.999925	0.999885	1.000067	1.000149
25000.412	0.998791	0.999785	0.999416	0.999362	0.999429	0.999579	0.999437	0.999553	0.999624	0.999795	0.999707	1.000081	0.999179	1.000223	0.999159	0.999075	0.998894	0.999029	1.001470	0.999274	0.999439	0.999590	0.999675	0.999675	0.999749	0.999087	0.999087	0.999517	0.999191	0.999311	0.999404	0.999784	0.999706	0.999438	0.999667	0.999701	0.999931
25004.538	0.999302	0.999010	0.999097	0.999180	0.999306	0.998923	0.999175	0.999243	0.999301	0.999272	0.999391	0.999632	0.998725	0.999715	0.999019	0.998751	0.998847	0.998826	1.001881	0.999034	0.999404	0.999344	0.999463	0.999463	0.999448	0.998935	0.999142	0.998694	0.998720	0.998920	0.998997	0.999122	0.999235	0.999392	0.999254	0.999402	0.999452
25008.390	0.998896	0.998470	0.998631	0.998711	0.998971	0.998629	0.999143	0.999033	0.998969	0.999154	0.999322	0.998999	0.998559	0.998937	0.998349	0.998432	0.998473	0.998464	1.001368	0.999101	0.999178	0.999235	0.999220	0.999220	0.999406	0.998376	0.998747	0.998516	0.998678	0.998760	0.998771	0.998895	0.999247	0.999307	0.998947	0.999191	0.999401
25012.519	0.997896	0.998091	0.998410	0.998632	0.998621	0.998434	0.998569	0.998409	0.998628	0.998667	0.998828	0.999099	0.998173	0.998748	0.997993	0.997990	0.998222	0.998240	1.001089	0.998621	0.998672	0.998916	0.999092	0.999092	0.998715	0.998054	0.998355	0.998386	0.998244	0.998412	0.998676	0.998876	0.998743	0.998702	0.998812	0.999097	0.999127
25016.373	0.998317	0.998385	0.997956	0.997939	0.997976	0.997715	0.998308	0.998048	0.998302	0.998211	0.998475	0.998277	0.997567	0.997996	0.997613	0.997454	0.997765	0.997637	1.000694	0.998155	0.998260	0.998612	0.998746	0.998746	0.998710	0.997435	0.997705	0.997872	0.997920	0.998162	0.998269	0.998551	0.998462	0.998508	0.998722	0.998578	0.998950
25020.504	0.996787	0.997414	0.997603	0.997527	0.997547	0.997324	0.997513	0.997896	0.997873	0.998110	0.998049	0.997867	0.996988	0.997282	0.996916	0.997074	0.997159	0.997265	0.999893	0.997655	0.997964	0.997946	0.998066	0.998066	0.998181	0.997334	0.997203	0.997618	0.997401	0.997515	0.997495	0.998048	0.998066	0.997977	0.998000	0.998104	0.998258
25024.637	0.996173	0.997045	0.996897	0.996923	0.997300	0.997057	0.997148	0.997240	0.997347	0.997539	0.997584	0.997682	0.996897	0.996646	0.996738	0.996643	0.996773	0.996845	0.999614	0.997143	0.997300	0.997591	0.997754	0.997754	0.997481	0.996671	0.996714	0.996957	0.996792	0.997052	0.997173	0.997209	0.997265	0.997360	0.997645	0.997627	0.997771
25028.495	0.996953	0.996985	0.996911	0.996729	0.996950	0.996842	0.996684	0.996722	0.997006	0.997235	0.997148	0.997314	0.996435	0.996402	0.996523	0.996230	0.996387	0.996649	0.999134	0.997054	0.996966	0.997191	0.997305	0.997306	0.997101	0.996476	0.996561	0.996919	0.996781	0.996876	0.996857	0.997133	0.996894	0.996876	0.996850	0.997066	0.997526
25032.630	0.996218	0.996538	0.996779	0.996245	0.996272	0.996316	0.996516	0.996495	0.996702	0.996433	0.996595	0.996798	0.996185	0.996022	0.996047	0.996102	0.996164	0.996446	0.998475	0.996378	0.996073	0.996763	0.996751	0.996751	0.996835	0.996047	0.996440	0.996128	0.996255	0.996605	0.996534	0.996630	0.996221	0.996520	0.996618	0.996803	0.997038
25036.767	0.996360	0.996230	0.996258	0.996099	0.995910	0.995687	0.995970	0.996183	0.995785	0.996147	0.996029	0.996448	0.995797	0.995655	0.995973	0.995752	0.995783	0.995835	0.997895	0.995906	0.995778	0.996183	0.996138	0.996138	0.996025	0.995858	0.996195	0.996060	0.996095	0.995809	0.996112	0.996199	0.995965	0.996201	0.996142	0.996412	0.996625
25040.905	0.995912	0.996021	0.995922	0.995686	0.995607	0.995452	0.995281	0.995044	0.995308	0.995550	0.995586	0.995318	0.995528	0.995214	0.995169	0.995773	0.995352	0.995389	0.997295	0.995663	0.995446	0.996077	0.995636	0.995636	0.995608	0.995435	0.995739	0.995602	0.995829	0.995842	0.996007	0.995859	0.995497	0.995825	0.995574	0.995455	0.995968
25045.044	0.995849	0.995795	0.995721	0.995389	0.995322	0.995066	0.995210	0.995212	0.994921	0.994973	0.994908	0.994995	0.995388	0.994675	0.995053	0.995226	0.995037	0.995174	0.996546	0.994888	0.994963	0.995298	0.995394	0.995394	0.995115	0.995075	0.995646	0.995585	0.995498	0.995574	0.995503	0.995499	0.995314	0.995286	0.995306	0.995260	0.995570
25049.184	0.995447	0.995744	0.995588	0.995239	0.995164	0.994965	0.994659	0.994701	0.994181	0.994556	0.994466	0.994785	0.994957	0.994366	0.994918	0.994876	0.994797	0.994732	0.996107	0.994381	0.994477	0.994504	0.994796	0.994796	0.994380	0.994900	0.995252	0.994979	0.995134	0.995235	0.995146	0.994854	0.994664	0.994649	0.994550	0.994174	0.995018
25053.326	0.994889	0.995069	0.995390	0.995070	0.994760	0.994443	0.994296	0.994319	0.994064	0.994109	0.993881	0.993995	0.995212	0.994315	0.994452	0.994612	0.994575	0.994179	0.995813	0.994174	0.993997	0.993759	0.994038	0.994038	0.993856	0.994631	0.994911	0.995047	0.994998	0.994672	0.994617	0.994383	0.994128	0.994002	0.993955	0.993781	0.994397
25057.470	0.995685	0.995028	0.995058	0.994727	0.994517	0.994217	0.993796	0.993774	0.993532	0.993490	0.993308	0.993590	0.994791	0.993498	0.994597	0.994481	0.994245	0.993899	0.995373	0.993601	0.993636	0.993521	0.993487	0.993487	0.993470	0.994572	0.994671	0.994754	0.994768	0.994559	0.994348	0.994071	0.993513	0.993499	0.993378	0.993346	0.993685
25061.615	0.994339	0.995094	0.995071	0.994434	0.994252	0.993986	0.993437	0.993374	0.993396	0.993043	0.993160	0.993119	0.994492	0.993306	0.994413	0.994205	0.994070	0.993807	0.995053	0.993198	0.993398	0.993289	0.993264	0.993264	0.992846	0.994440	0.994645	0.994692	0.994791	0.994299	0.994215	0.994150	0.993108	0.993074	0.993034	0.992684	0.993359
25065.761	0.994274	0.994874	0.994882	0.994486	0.994005	0.993704	0.992834	0.993011	0.993014	0.992428	0.992599	0.992657	0.994512	0.993065	0.994258	0.994202	0.994046	0.993546	0.994891	0.993136	0.992805	0.992853	0.992622	0.992623	0.992612	0.994283	0.994654	0.994636	0.994494	0.994225	0.994042	0.993414	0.993002	0.993102	0.992714	0.992732	0.992909
25069.908	0.994303	0.994626	0.994817	0.994059	0.993638	0.993417	0.992656	0.992674	0.992357	0.992139	0.992472	0.992147	0.994379	0.993085	0.994184	0.993855	0.993724	0.993208	0.994812	0.992559	0.992482	0.992627	0.992421	0.992421	0.992382	0.993991	0.994394	0.994366	0.994289	0.994062	0.993623	0.993054	0.992612	0.992187	0.992063	0.992068	0.992578
25074.057	0.993380	0.994686	0.994672	0.994110	0.993965	0.993271	0.992631	0.992321	0.992369	0.991932	0.991901	0.991844	0.993820	0.992617	0.993808	0.993710	0.993704	0.993287	0.994193	0.992352	0.992332	0.992000	0.991967	0.991967	0.991687	0.993674	0.994391	0.994231	0.994100	0.993722	0.993616	0.993061	0.992449	0.992262	0.992119	0.991901	0.992230
25078.207	0.993201	0.994230	0.994365	0.993947	0.993398	0.992899	0.992202	0.992275	0.992043	0.991687	0.991625	0.991671	0.993841	0.992071	0.993518	0.993170	0.993291	0.992875	0.993579	0.992168	0.992079	0.991442	0.991777	0.991777	0.991524	0.993530	0.993778	0.993928	0.993882	0.993530	0.993083	0.992484	0.992040	0.991861	0.991719	0.991301	0.991874
25082.636	0.993920	0.994317	0.994011	0.993518	0.993186	0.992516	0.991763	0.991962	0.991518	0.991318	0.991211	0.991401	0.993484	0.991931	0.993358	0.993095	0.992810	0.992578	0.993062	0.991774	0.991736	0.991248	0.991337	0.991337	0.990969	0.993184	0.993218	0.993727	0.993623	0.992950	0.992755	0.992371	0.991589	0.991393	0.991057	0.991366	0.991414
25086.789	0.992851	0.993866	0.993696	0.993450	0.992870	0.992584	0.991547	0.991656	0.991543	0.991050	0.991202	0.991053	0.993167	0.991098	0.992897	0.993041	0.992740	0.992377	0.992703	0.991536	0.991334	0.991170	0.991045	0.991045	0.990803	0.993012	0.993453	0.993347	0.993087	0.992813	0.992456	0.992045	0.990898	0.990975	0.990795	0.990757	0.991038
25090.944	0.993139	0.993550	0.993348	0.992884	0.992383	0.992285	0.991262	0.991373	0.991321	0.990978	0.990873	0.990836	0.992833	0.990714	0.992701	0.992767	0.992548	0.991972	0.992383	0.991258	0.991104	0.990946	0.990988	0.990989	0.990789	0.992718	0.993233	0.993230	0.993070	0.992691	0.992500	0.991550	0.990903	0.990776	0.990654	0.990493	0.991063
25095.376	0.992392	0.993083	0.993156	0.992616	0.992266	0.991844	0.991009	0.991168	0.990910	0.990702	0.990816	0.990508	0.992442	0.990329	0.992489	0.992061	0.992205	0.991853	0.991985	0.990961	0.990964	0.990527	0.990654	0.990654	0.990488	0.992343	0.992585	0.992889	0.992437	0.992347	0.992051	0.991732	0.991055	0.990550	0.990582	0.990332	0.991045
25099.534	0.991570	0.992835	0.992829	0.992421	0.991837	0.991333	0.990606	0.990897	0.990726	0.990470	0.990507	0.990246	0.992183	0.989869	0.992076	0.991943	0.991665	0.991314	0.991595	0.990775	0.990695	0.990349	0.990152	0.990153	0.990196	0.991920	0.992275	0.992598	0.992283	0.992053	0.991788	0.991206	0.990744	0.990494	0.990317	0.990114	0.990578
25103.693	0.991538	0.992358	0.992072	0.991784	0.991685	0.991150	0.990276	0.990712	0.990467	0.989890	0.990066	0.989784	0.991788	0.989317	0.991812	0.991687	0.991336	0.991134	0.991116	0.990389	0.990346	0.990189	0.990301	0.990301	0.989810	0.991722	0.991933	0.992106	0.992038	0.991662	0.991324	0.990807	0.990160	0.990359	0.990165	0.989877	0.990312
25108.130	0.991544	0.991509	0.991904	0.991577	0.990938	0.990669	0.990131	0.990314	0.990001	0.989899	0.989680	0.989761	0.991173	0.988688	0.991245	0.990976	0.991131	0.990667	0.990733	0.989816	0.990113	0.990237	0.990011	0.990011	0.989711	0.991045	0.991452	0.991624	0.991656	0.991206	0.991077	0.990718	0.990147	0.989871	0.989721	0.989568	0.990342
25112.292	0.990926	0.991700	0.991496	0.990979	0.990697	0.990633	0.989902	0.990047	0.989735	0.989506	0.989693	0.989129	0.990709	0.988144	0.990647	0.990876	0.990671	0.990255	0.990295	0.989702	0.989953	0.989755	0.989619	0.989620	0.989187	0.990739	0.991111	0.991340	0.990907	0.990857	0.990729	0.990337	0.989773	0.989695	0.989808	0.989342	0.989692
25116.732	0.990327	0.991016	0.991175	0.990433	0.990249	0.989827	0.989259	0.989729	0.989354	0.989044	0.989111	0.989100	0.990320	0.987431	0.990140	0.989996	0.990344	0.989836	0.989740	0.989311	0.989389	0.989193	0.989309	0.989309	0.989084	0.990277	0.990466	0.990717	0.990539	0.990429	0.990299	0.989968	0.989377	0.989261	0.989064	0.988891	0.989479
25121.174	0.989710	0.990506	0.990644	0.990455	0.989904	0.989511	0.989046	0.989255	0.989190	0.988727	0.988799	0.988848	0.989809	0.986611	0.989896	0.989720	0.989501	0.989335	0.988887	0.988913	0.988936	0.988866	0.988943	0.988943	0.988812	0.989806	0.990016	0.990137	0.990174	0.989780	0.989959	0.989521	0.988925	0.988820	0.988905	0.988535	0.989309
25125.340	0.989901	0.990481	0.990255	0.990192	0.989756	0.989183	0.988659	0.988666	0.988797	0.988626	0.988421	0.988449	0.989614	0.986502	0.989327	0.989180	0.989130	0.988881	0.988451	0.988682	0.988757	0.988344	0.988698	0.988698	0.988433	0.989403	0.989832	0.989625	0.989539	0.989702	0.989557	0.988925	0.988258	0.988308	0.988368	0.988274	0.988734
25129.786	0.988125	0.989836	0.989696	0.989300	0.989017	0.988556	0.988084	0.988375	0.988303	0.987714	0.988073	0.987906	0.988774	0.985421	0.988544	0.988772	0.988579	0.988291	0.988105	0.988095	0.988455	0.988159	0.988055	0.988056	0.987666	0.988748	0.989134	0.989217	0.988839	0.989026	0.988828	0.988371	0.987673	0.987809	0.987711	0.987631	0.988445
25134.232	0.987867	0.989189	0.989219	0.988492	0.988263	0.987866	0.987617	0.987719	0.987770	0.987384	0.987551	0.987607	0.988571	0.984603	0.988168	0.988100	0.988260	0.987835	0.987250	0.987538	0.987694	0.987569	0.987601	0.987602	0.987250	0.988374	0.988680	0.988916	0.988847	0.988347	0.988429	0.987845	0.987503	0.987673	0.987288	0.987278	0.987732
25138.403	0.987405	0.988636	0.988631	0.988046	0.987800	0.987352	0.986903	0.987242	0.987116	0.986743	0.987007	0.987046	0.987882	0.984225	0.987847	0.987684	0.987718	0.987321	0.986509	0.987118	0.987230	0.987135	0.987411	0.987411	0.986777	0.987759	0.988072	0.988318	0.988260	0.988049	0.987832	0.987525	0.987026	0.987037	0.987049	0.986976	0.987329
25142.852	0.987395	0.987807	0.988097	0.987478	0.987310	0.986810	0.986372	0.986502	0.986299	0.986199	0.986315	0.986293	0.987350	0.983454	0.987289	0.986856	0.986922	0.986735	0.986049	0.986328	0.986565	0.986389	0.986413	0.986414	0.986090	0.987095	0.987552	0.987741	0.987517	0.987373	0.987234	0.986754	0.986608	0.986260	0.986315	0.986144	0.986846
25147.304	0.987259	0.987249	0.987626	0.987034	0.986923	0.986435	0.985929	0.986108	0.985807	0.985634	0.985676	0.985753	0.986786	0.982703	0.986775	0.986410	0.986424	0.986281	0.985433	0.985846	0.986023	0.985860	0.985958	0.985958	0.985692	0.986544	0.987123	0.987252	0.986922	0.986739	0.986837	0.986330	0.985825	0.985746	0.985859	0.985703	0.986315
25150.087	0.986328	0.987293	0.987227	0.986740	0.986394	0.986099	0.985573	0.985908	0.985987	0.985549	0.985667	0.985653	0.986580	0.982188	0.986222	0.986367	0.986260	0.985860	0.984858	0.985607	0.985882	0.985634	0.985597	0.985597	0.985095	0.986246	0.986470	0.986680	0.986442	0.986586	0.986480	0.986141	0.985495	0.985439	0.985398	0.985363	0.985905
